# Supplementary material for: Aberrant expression of SLAMF6 constitutes a targetable immune escape mechanism in acute myeloid leukemia
Source: Nat Cancer. 2025 Oct 3;6(11):1821–38. doi: 10.1038/s43018-025-01054-6 (PMC12643940; doi:10.1038/s43018-025-01054-6)
Supplement: Supplementary file 3 — Supplementary Tables 1–4. [file 43018_2025_1054_MOESM3_ESM.xlsx]

## Sheet: Supplementary Table S1
Supplementary Table S1. AML Patient Characteristics
Patient	Sex	Disease	FAB	ELN 2022 Risk Category	Relapsed/Refractory	ICC 2022	WHO 2022	BM %	PB %	WBC	Karyotype	Mutations	Fusion genes	CD34	SLAMF6 in myeloid population	SLAMF6 in CD34+CD38low population
AML7	F	tAML-D	M4	Favorable		AML with mutated NPM1	Acute myeloid leukaemia with NPM1 mutation	20	7	8.2	46,XX	NPM1 (HET), DNMT3A (HET), IDH2 (HET), WT1 (CHET), KRAS (HET), CACNA1E (HET)		Negative	Intermediate	NA
AML9	F	AML-D	M5	Favorable		AML with mutated NPM1	Acute myeloid leukaemia with NPM1 mutation	60	20	25.3	46,XX	NPM1 (HET), DNMT3A (HET), TET2 (CHET)		Negative	Negative	NA
AML10	M	sAML-D	M4	Adverse	Refractory	AML with myelodysplasia-related gene mutations	Acute myeloid leukaemia, myelodysplasia-related	51	50	21.1	46,XY,inv(9)(p11q12)	IDH2 (HET), RUNX1 (HET), SRSF2 (HET), ASXL1 (HET), SMC1A (HOM), JAK2 (CHET)		Positive	Negative	Negative
AML11	F	AML-R	M2	Relapse	Relapsed	AML with myelodysplasia-related gene mutations	Acute myeloid leukaemia, myelodysplasia-related	19	33	15.6	47,XX,+8	DNMT3A (HET), TET2 (CHET), RUNX1 (HET), U2AF1 (HET), U2AF1L5 (HET)		Negative	Negative	NA
AML18	M	AML-R	NA	Relapse	Relapsed	AML not otherwise specified (NOS)	Acute myeloid leukaemia, defined by differentiation	5	0	8.9	NA	MT-ND5 (HET), CCDC155 (HET)		Negative	Intermediate	NA
AML21	M	AML-D	M2	Adverse		AML with myelodysplasia-related gene mutations	Acute myeloid leukaemia, myelodysplasia-related	66	73	76	46,XY	IDH2 (HET), SRSF2 (HET), STAG2 (HOM), BCOR (HOM)		Positive	Negative	Negative
AML23	M	AML-D	M4	Favorable		AML with inv(16)(p13.1q22) or t(16;16)(p13.1;q22)/CBFB::MYH11	Acute myeloid leukaemia with CBFB::MYH11 fusion	58	42	12.3	46,XY,der(16)(q22)	NRAS (HET), FHOD3 (HET)	CBFB/MYH11	Positive	Intermediate	High
AML24	M	AML-D	M2	Intermediate		AML with mutated NPM1	Acute myeloid leukaemia with NPM1 mutation	79	34	5.5	46,XY	NPM1 (HET), FLT3-ITD (HET), IDH2 (HET)		Negative	Negative	NA
AML25	M	AML-D	M2	Favorable		AML with mutated NPM1	Acute myeloid leukaemia with NPM1 mutation	70	9	2.2	45,X,-Y	NPM1 (HET), TET2 (HOM), GRM4 (HET)		Negative	Negative	NA
AML28	M	sAML-D	M2	Intermediate		AML with mutated NPM1	Acute myeloid leukaemia with NPM1 mutation	23	52	37.5	46,XY	NPM1 (HET), FLT3-ITD (HET), TET2 (CHET)		Negative	Negative	NA
AML32	M	AML-D	M2	Adverse		AML with myelodysplasia-related gene mutations	Acute myeloid leukaemia, myelodysplasia-related	77	0	1.2	47,XY,+13	RUNX1 (CHET), SRSF2 (HET), ASXL1 (HET), STAG2 (HET), PHF6 (HOM), DNAH17 (HET)		Positive	Intermediate	Intermediate
AML33	F	AML-R	NA	Relapse	Relapsed	AML with mutated NPM1	Acute myeloid leukaemia with NPM1 mutation	NA	93	83.3	NA	NPM1 (HET), FLT3-ITD (HET), DNMT3A (HET), IDH1 (HET), SPTBN2 (HET), MECOM (HET)		Negative	High	NA
AML34	F	AML-D	M5	Favorable		AML with in-frame bZIP CEBPA mutations	Acute myeloid leukaemia with CEBPA mutation	95	99	35	46,XX	DNMT3A (HET), IDH1 (HET), NRAS (HET), CEBPA (HET), FHOD3 (HET)		Positive	High	High
AML35	F	MDS RAEB-2-D	MDS/MPN	Adverse		AML with myelodysplasia-related gene mutations	Acute myeloid leukaemia, myelodysplasia-related	18	0	3.7	46,XX	DNMT3A (HET), IDH2 (HET), RUNX1 (HET), ASXL1 (HET)		Positive	Intermediate	Intermediate
AML37	M	AML-D	M5	Adverse		AML with mutated TP53	Acute myeloid leukaemia, myelodysplasia-related	81	3	19	47,XY,+6,+i(8)(q10),-18,-22,+mar/45-46,XY,-3,+add(6)(p21),+i(8)(q10),der(16)t(3;16)(p12;q11),-22	FLT3 (HET), TP53 (HET), NCOR1 (HET)	KAT6A/EP300	Negative	Intermediate	NA
AML47	M	AML-R	M1	Relapse	Relapsed	AML with myelodysplasia-related gene mutations	Acute myeloid leukaemia, myelodysplasia-related	90	74	19.5	46,XY	CHET (CHET_ONEHIGH), BCOR (HOM), FLT3 (HET), MT-CYB (HET), PTPN11 (HET), BCORL1 (HOM), PTPRB (HET)		Positive	Negative	Negative
AML48	F	tAML-D	M2	Adverse		AML with mutated TP53	Acute myeloid leukaemia, myelodysplasia-related	30	40	58	43-47,XX,del(5)(q13q33),der(8)t(8;12)(p22;p13),add(11)(p15),-12,add(13)(p11),-18,del(20)(q11),add(22)(q13),+mar	TP53 (CHET)		Positive	High	High
AML52	M	AML-D	M5	Adverse	Refractory	AML with myelodysplasia-related gene mutations	Acute myeloid leukaemia, myelodysplasia-related	3	0	9.1	48,XY,+8,+12/48,idem,trp(3)(q22q29)	TET2 (CHET), RUNX1 (HET), SRSF2 (HET), KRAS (HET_Low), MT-CO2 (HET_Low), ACAN (HET)		Positive	Negative	Negative
AML54	M	tAML-R	M2	Relapse	Relapsed	AML with myelodysplasia-related gene mutations	Acute myeloid leukaemia, myelodysplasia-related	18	35	2	45,XY,-7/46,idem,+8	RUNX1 (HET), ASXL1 (HET), BCOR (CHET_ONELOW), CEBPA (CHET_ONELOW), TTN (HET), EZH2 (HET), ATM (HET), GRM4 (HET)		Positive	High	High
AML55	M	tAML-D	M2	Adverse		AML with myelodysplasia-related gene mutations	Acute myeloid leukaemia, myelodysplasia-related	40	7	1.1	45,XY,-7/45,X,-Y	SRSF2 (HET), ASXL1 (HET), PTPN11 (HET), UNC13C (HET), DNAH12 (HET)		Positive	High	High
AML61	F	AML-D	M2	Favorable		AML with t(8;21)(q22;q22.1)/RUNX1::RUNX1T1	Acute myeloid leukaemia with RUNX1::RUNX1T1 fusion	22	4	6.2	45,X,-X,der(8)t(8;21)(q22;q22),del(9)(q13),del(13)(q21q21),del(17)(p?13),der(21)t(8;21)ins(21;?)(q22;?)	APOB (HET), ASXL2 (HET)	RUNX1/RUNX1T1	Positive	High	High
AML62	F	AML-D	M4	Adverse		AML with mutated TP53	Acute myeloid leukaemia, myelodysplasia-related	30	0	2.8	46,XX,der(3)t(1;3)(p13;q27),-5,add(7)(q22),der(16)t(?5;16)(q?;p11),der(17)t(5;17)(q?;q21),der(21)t(11;21)(q13;q22),+mar	DNMT3A (HET), TP53 (HOM), NF1 (HET)	AC002454.1/COG5	Positive	Negative	Negative
AML66	M	sAML-D	M2	Favorable		AML with mutated NPM1	Acute myeloid leukaemia with NPM1 mutation	50	0	2.7	46,XY	NPM1 (HET), IDH1 (HET), ELMSAN1 (HET), CEBPA (HET), JAK2 (HOM), APOB (HET)		Negative	Negative	NA
AML70	M	MDS/MPN-D	MDS/MPN	Adverse		AML with myelodysplasia-related gene mutations	Acute myeloid leukaemia, myelodysplasia-related	5	1	29	46,XY	TET2 (CHET), RUNX1 (HET), ASXL1 (HET), EZH2 (HOM)		Positive	Negative	Negative
AML80	M	AML-D	M2	Adverse	Refractory	AML with mutated TP53	Acute myeloid leukaemia, myelodysplasia-related	20	28	92.7	48,XXYc,+i(12)(p10),der(17)t(13;17)(q1?4;p1?3)	TP53 (HOM), FHOD3 (HET)	GSTT1/IL17RA	Positive	Intermediate	High
AML81	F	AML-R	M4	Relapse	Relapsed	AML with mutated NPM1	Acute myeloid leukaemia with NPM1 mutation	34	1	10	46,XX	DNMT3A (HET), NPM1 (HET), FLT3-ITD (HET), MT-ND5 (HET_Low), MT-MD2 (HET_Low)		Positive	Intermediate	Intermediate
AML83	M	sAML-D	M2	Adverse		AML with mutated TP53	Acute myeloid leukaemia, myelodysplasia-related	44	27	25.9	45,XY,der(13;14)(q10;q10)/42-44,idem,-5,-7,-9,-10,-11,?hsr(11)(q23),-14,-16,-20,+4mar	TET2 (HET), TP53 (HOM), NF1 (HOM), APOB (HET), PTPRB (HET)		Positive	Intermediate	High
AML85	F	AML-D	M2	Adverse		AML with mutated TP53	Acute myeloid leukaemia, myelodysplasia-related	35	0.1	1.1	43-49,XX,-3,add(6)(p21),-13,add(13)(q34),add(17)(p11),+2-5r/46,XX,del(5)(q13q33)	DNMT3A (HET), SPTBN2 (HET), TP53 (HET), NCOR1 (HET)		Positive	Negative	Negative
AML85	F	AML-R	M2	Relapse	Relapsed	AML with mutated TP53	Acute myeloid leukaemia, myelodysplasia-related	40	NA	16.9	NA	DNMT3A (HOM), SPTBN2 (HET), TP53 (HOM)		Positive	Intermediate	Intermediate
AML94	M	AML-D	M0	Adverse		AML with myelodysplasia-related gene mutations	Acute myeloid leukaemia, myelodysplasia-related	94	97	78.4	47,XY,+10	FLT3-ITD (HOM), DNMT3A (HET), IDH1 (HET), RUNX1 (HET), STAG2 (HOM), BCOR (HOM), BCORL1 (HOM)		Positive	Negative	Negative
AML97	F	AML-D	M4	Intermediate		AML with mutated NPM1	Acute myeloid leukaemia with NPM1 mutation	75	62	97.7	46,XX	NPM1 (HET), FLT3-ITD (HET), DNMT3A (HET), IDH1 (HET), NRAS (HET)		Positive	Intermediate	Intermediate
AML104	M	tAML-D	M0	Intermediate		AML with mutated NPM1	Acute myeloid leukaemia with NPM1 mutation	96	96	140	46,XY	NPM1 (HET), FLT3-ITD (HET), DNMT3A (HET), IDH2 (HET), PDS5B (HET), BPTF (HET)		Negative	Negative	NA
AML105	F	AML-D	M4	Intermediate		AML with mutated NPM1	Acute myeloid leukaemia with NPM1 mutation	34	61	53.8	46,XX	NPM1 (HET), FLT3-ITD (HET), DNMT3A (HET)		Positive	High	High
AML110	M	AML-D	M2	Adverse		AML with myelodysplasia-related gene mutations	Acute myeloid leukaemia, myelodysplasia-related	21	0	1.6	46,XY	IDH2 (HET), SRSF2 (HET), STAG2 (HET)		Negative	Negative	NA
AML111	M	sAML-D	M2	Adverse		AML with myelodysplasia-related gene mutations	Acute myeloid leukaemia, myelodysplasia-related	40	5	1.7	47,XY,+8/47,XY,+mar	RUNX1 (HET), BCOR (HET), ATM (HET)		Negative	Negative	NA
AML117	M	AML-D	M2	Favorable		AML with t(8;21)(q22;q22.1)/RUNX1::RUNX1T1	Acute myeloid leukaemia with RUNX1::RUNX1T1 fusion	27	50	10	46,XY,t(8;21)(q22;q22)	NRAS (HET), KIT (CHET)	RUNX1/RUNX1T1	Positive	High	Intermediate
AML123	F	AML-D	M4	Favorable		AML with inv(16)(p13.1q22) or t(16;16)(p13.1;q22)/CBFB::MYH11	Acute myeloid leukaemia with CBFB::MYH11 fusion	65	36	145	46,XX,t(16;16)(p13;q22)	SETBP1 (HET)	CBFB/MYH11	Positive	High	High
AML124	M	AML-D	M4	Favorable		AML with inv(16)(p13.1q22) or t(16;16)(p13.1;q22)/CBFB::MYH11	Acute myeloid leukaemia with CBFB::MYH11 fusion	55	51	64.4	46,XY,inv(16)(p13q22)	KIT (HET), ZFHX4 (HET)	CBFB/MYH11	Positive	High	High
AML126	F	AML-D	M1	Favorable		AML with myelodysplasia-related gene mutations	Acute myeloid leukaemia with CEBPA mutation	52	0.1	1.7	46,XX	IDH2 (HET), ASXL1 (HET), CEBPA (HET), RAD21 (HET), PCSK5 (HET)		Positive	Negative	Negative
AML136	F	AML-D	M4	Favorable		AML with mutated NPM1	Acute myeloid leukaemia with NPM1 mutation	99	83	318	46,XX	NPM1 (HET), IDH2 (HET)		Negative	High	NA
AML138	M	AML-D	M4	Adverse		AML with myelodysplasia-related gene mutations	Acute myeloid leukaemia, myelodysplasia-related	90	86	109	48,XY,+13,+19	TET2 (HET), PDS5B (HET), RUNX1 (HET), ZRSR2 (HOM), EZH2 (HET), AHCTF1 (HET)		Positive	Negative	Negative
AML144	F	MDS/MPN-D	MDS/MPN	Adverse		AML with myelodysplasia-related gene mutations	Acute myeloid leukaemia, myelodysplasia-related	4	0.1	5.9	47,XX,+8	TET2 (CHET), RUNX1 (HET), ASXL1 (HET), BCOR (HET), EZH2 (CHET)		Positive	Intermediate	Negative
AML151	M	sAML-D	M1	Adverse		AML with myelodysplasia-related gene mutations	Acute myeloid leukaemia, myelodysplasia-related	86	90	84.4	46,XY,?del(Y)(q11)	TET2 (HOM), IDH1 (HET), RUNX1 (HOM), SRSF2 (HET), ASXL1 (HET), SMC1A (HOM), PHF6 (HOM)		Positive	Negative	Negative
AML154	M	tAML-D	M0	Adverse		AML with other MECOM rearrangements	Acute myeloid leukaemia with MECOM rearrangement	21	16	6.2	46,XY,inv(2)(p21q31),t(3;12)(q26;p13)	RUNX1 (HET), BCOR (HET), PTPN11 (HET), SF3B1 (HET), NF1 (HET), ASXL2 (HET)	ETV6/MECOM, CCT7/PRADC1	Positive	Intermediate	High
AML155	M	AML-D	M5	Intermediate	Refractory	AML with t(9;11)(p21.3;q23.3)/MLLT3::KMT2A	Acute myeloid leukaemia with KMT2A rearrangement	45	28	16.2	47,XY,+8,t(9;11)(p21;q23)/46-47,idem,der(9)del(9)(p12)del(9)(q12),der(17)t(9;17)(q31;p13)/46-47,idem,der(7;10)(q10;q10),+add(8)(p11)	FLT3 (HET), TP53 (HET)	KMT2A/MLLT3	Negative	High	NA
AML157	M	sAML-D	M4	Adverse	Refractory	AML with myelodysplasia-related gene mutations	Acute myeloid leukaemia, myelodysplasia-related	59	18	27.4	46,XY	RUNX1 (CHET), SRSF2 (HET), NRAS (HET), BCOR (HOM), ETV6 (HET)		Positive	Intermediate	Intermediate
AML161	F	AML-D	M2	Favorable		AML with t(8;21)(q22;q22.1)/RUNX1::RUNX1T1	Acute myeloid leukaemia with RUNX1::RUNX1T1 fusion	56	67	15.6	46,XX,t(8;21)(q22;q22)	FLT3-ITD (HET), KRAS (HET), RAD21 (HET), KIT (HET), ERC2 (HET)	RUNX1/RUNX1T1	Positive	Intermediate	Intermediate
AML162	F	AML-D	M4	Intermediate	Refractory	AML with mutated NPM1	Acute myeloid leukaemia with NPM1 mutation	80	95	56.2	46,XX	NPM1 (HET), TET2 (HET), FLT3-ITD (HOM), MT-CO1 (HET_Low), TTN (Het_Low), FLT3 (HET_Low), WT1 (HET), AC106886.5 (HET), SRCAP (HET), USH2A (HET)		Positive	Intermediate	Intermediate
AML172	F	AML-D	M4	Adverse		AML with other MECOM rearrangements	Acute myeloid leukaemia with MECOM rearrangement	55	39	10.9	46,XX,t(3;12)(q26;p13)	FLT3-ITD (HOM), RUNX1 (HET), ASXL1 (HET), BCORL1 (HET), ZC3H4 (HET)	ETV6/MECOM	Positive	Intermediate	High
AML173	M	AML-D	M1	Favorable	Refractory	AML with mutated NPM1	Acute myeloid leukaemia with NPM1 mutation	65	8	1.3	46,XY	NPM1 (HET), STAG2 (HOM), WT1 (HET), PHF6 (HOM), TBL1XR1 (HET)		Positive	Negative	Negative
Abbreviations: D: diagnosis, R: relapse, ELN: European LeukemiaNet, ICC: International Consensus Classification, WHO: World Health Organization, BM: % blasts in bone marrow, PB: % blasts in peripheral blood, WBC: white blood cell count (10^9), CD34: ≥15% CD34+ cells, HOM: Homozygous, HET: Heterozygous, CHET: Compound heterozygous.

## Sheet: Supplementary Table S2
Supplementary Table S2. Antibodies included in the screen
Screen Iteration 70001							Screen Iteration 70007
Plate	Well ID	Specificity	Clone	Isotype	Cat#		Plate	WELL ID	Specificity	Clone	Isotype
Plate 1	A01	Blank					Plate 1	A01	Blank
Plate 1	A02	CD1a	HI149	Mouse IgG1, κ	300106		Plate 1	A02	IgG Isotype Ctrl	HTK888	Arm. Hamster IgG
Plate 1	A03	CD1b	SN13 (K5- 1B8)	Mouse IgG1, κ	329108		Plate 1	A03	CCR10	6588-5	Arm. Hamster IgG
Plate 1	A04	CD1c	L161	Mouse IgG1, κ	331506		Plate 1	A04	CD278	C398.4A	Arm. Hamster IgG
Plate 1	A05	CD1d	51.1	Mouse IgG2b, κ	350306		Plate 1	A05	IFN-γ R b chain	2HUB-159	Hamster IgG
Plate 1	A06	CD2	RPA-2.10	Mouse IgG1, κ	300208		Plate 1	A06	IgG1, κ Isotype Ctrl	MOPC-21	Mouse IgG1, k
Plate 1	A07	CD3	HIT3a	Mouse IgG2a, κ	300308		Plate 1	A07	CD46	TRA-2-10	Mouse IgG1
Plate 1	A08	CD4	RPA-T4	Mouse IgG1, κ	300508		Plate 1	A08	CD70	113-16	Mouse IgG1
Plate 1	A09	CD5	UCHT2	Mouse IgG1, κ	300608		Plate 1	A09	CD1a	HI149	mouse IgG1, k
Plate 1	A10	CD6	BL-CD6	Mouse IgG1, κ	313906		Plate 1	A10	CD2	RPA-2.10	mouse IgG1, k
Plate 1	A11	CD7	CD7-6B7	Mouse IgG2a, κ	343106		Plate 1	A11	β2-microglobulin	2M2	mouse IgG1, k
Plate 1	A12	CD8a	HIT8a	Mouse IgG1, κ	300908		Plate 1	A12	B7-H4	MIH43	mouse IgG1, k
Plate 1	B01	CD9	HI9a	Mouse IgG1, κ	312106		Plate 1	B01	Cadherin 11	16G5	mouse IgG1, k
Plate 1	B02	CD10	HI10a	Mouse IgG1, κ	312204		Plate 1	B02	CD10	HI10a	mouse IgG1, k
Plate 1	B03	CD11a	HI111	Mouse IgG1, κ	301208		Plate 1	B03	CD100	A8	mouse IgG1, k
Plate 1	B04	CD11b	ICRF44	Mouse IgG1, κ	301306		Plate 1	B04	CD103	Ber-ACT8	mouse IgG1, k
Plate 1	B05	CD11b (activated)	CBRM1/5	Mouse IgG1, κ	301406		Plate 1	B05	CD105 (Endoglin)	SN6h	mouse IgG1, k
Plate 1	B06	CD11c	3.9	Mouse IgG1, κ	301606		Plate 1	B06	CD106	STA	mouse IgG1, k
Plate 1	B07	CD13	WM15	Mouse IgG1, κ	301704		Plate 1	B07	CD107a	H4A3	mouse IgG1, k
Plate 1	B08	CD14	M5E2	Mouse IgG2a, κ	301806		Plate 1	B08	CD107b	H4B4	mouse IgG1, k
Plate 1	B09	CD15 (SSEA-1)	W6D3	Mouse IgG1, κ	323006		Plate 1	B09	CD109	W7C5	mouse IgG1, k
Plate 1	B10	CD16	3G8	Mouse IgG1, κ	302008		Plate 1	B10	CD111	R1.302	mouse IgG1, k
Plate 1	B11	CD18	TS1/18	Mouse IgG1, κ	302108		Plate 1	B11	CD112	TX31	mouse IgG1, k
Plate 1	B12	CD19	HIB19	Mouse IgG1, κ	302208		Plate 1	B12	CD114	LMM741	mouse IgG1, k
Plate 1	C01	CD20	2H7	Mouse IgG2b, κ	302306		Plate 1	C01	CD116	4H1	mouse IgG1, k
Plate 1	C02	CD21	Bu32	Mouse IgG1, κ	354904		Plate 1	C02	CD117	104D2	mouse IgG1, k
Plate 1	C03	CD22	HIB22	Mouse IgG1, κ	302506		Plate 1	C03	CD119	GIR-208	mouse IgG1, k
Plate 1	C04	CD23	EBVCS-5	Mouse IgG1, κ	338508		Plate 1	C04	CD11a	HI111	mouse IgG1, k
Plate 1	C05	CD24	ML5	Mouse IgG2a, κ	311106		Plate 1	C05	CD11b	ICRF44	mouse IgG1, k
Plate 1	C06	CD25	BC96	Mouse IgG1, κ	302606		Plate 1	C06	CD122	TU27	mouse IgG1, k
Plate 1	C07	CD26	BA5b	Mouse IgG2a, κ	302706		Plate 1	C07	CD123	6H6	mouse IgG1, k
Plate 1	C08	CD27	O323	Mouse IgG1, κ	302808		Plate 1	C08	CD126	UV4	mouse IgG1, k
Plate 1	C09	CD28	CD28.2	Mouse IgG1, κ	302908		Plate 1	C09	CD127	A019D5	mouse IgG1, k
Plate 1	C10	CD29	TS2/16	Mouse IgG1, κ	303004		Plate 1	C10	CD13	WM15	mouse IgG1, k
Plate 1	C11	CD30	BY88	Mouse IgG1, κ	333906		Plate 1	C11	CD131	1C1	mouse IgG1, k
Plate 1	C12	CD31	WM59	Mouse IgG1, κ	303106		Plate 1	C12	CD134	Ber-ACT35 (ACT35)	mouse IgG1, k
Plate 1	D01	CD32	FUN-2	Mouse IgG2b, κ	303206		Plate 1	D01	CD135	BV10A4H2	mouse IgG1, k
Plate 1	D02	CD33	WM53	Mouse IgG1, κ	303404		Plate 1	D02	CD137	4B4-1	mouse IgG1, k
Plate 1	D03	CD34	581	Mouse IgG1, κ	343506		Plate 1	D03	4-1BB Ligand	5F4	mouse IgG1, k
Plate 1	D04	CD35	E11	Mouse IgG1, κ	333406		Plate 1	D04	CD138	MI15	mouse IgG1, k
Plate 1	D05	CD36	5-271	Mouse IgG2a, κ	336206		Plate 1	D05	CD14	63D3	mouse IgG1, k
Plate 1	D06	CD38	HIT2	Mouse IgG1, κ	303506		Plate 1	D06	CD140a	16A1	mouse IgG1, k
Plate 1	D07	CD39	A1	Mouse IgG1, κ	328208		Plate 1	D07	CD140b	18A2	mouse IgG1, k
Plate 1	D08	CD40	HB14	Mouse IgG1, κ	313006		Plate 1	D08	CD141	M80	mouse IgG1, k
Plate 1	D09	CD41	HIP8	Mouse IgG1, κ	303706		Plate 1	D09	CD142	NY2	mouse IgG1, k
Plate 1	D10	CD42b	HIP1	Mouse IgG1, κ	303906		Plate 1	D10	CD143	5-369	mouse IgG1, k
Plate 1	D11	CD43	CD43-10G7	Mouse IgG1, κ	343204		Plate 1	D11	CD146	P1H12	mouse IgG1, k
Plate 1	D12	CD44	BJ18	Mouse IgG1, κ	338808		Plate 1	D12	CD148	A3	mouse IgG1, k
Plate 1	E01	CD45	HI30	Mouse IgG1, κ	304008		Plate 1	E01	CD15	W6D3	mouse IgG1, k
Plate 1	E02	CD45RA	HI100	Mouse IgG2b, κ	304108		Plate 1	E02	CD150	A12 (7D4)	mouse IgG1, k
Plate 1	E03	CD45RB	MEM-55	Mouse IgG2b, κ	310204		Plate 1	E03	CD151	50-6	mouse IgG1, k
Plate 1	E04	CD45RO	UCHL1	Mouse IgG2a, κ	304206		Plate 1	E04	CD154	24-31	mouse IgG1, k
Plate 1	E05	CD46	TRA-2-10	Mouse IgG1	352402		Plate 1	E05	CD156c	SHM14	mouse IgG1, k
Plate 1	E06	CD47	CC2C6	Mouse IgG1, κ	323108		Plate 1	E06	CD158e1	DX9	mouse IgG1, k
Plate 1	E07	CD48	BJ40	Mouse IgG1, κ	336708		Plate 1	E07	CD16	3G8	mouse IgG1, k
Plate 1	E08	CD49a	TS2/7	Mouse IgG1, κ	328304		Plate 1	E08	CD161	HP-3G10	mouse IgG1, k
Plate 1	E09	CD49c	ASC-1	Mouse IgG1, κ	343804		Plate 1	E09	CD162	KPL-1	mouse IgG1, k
Plate 1	E10	CD49d	9F10	Mouse IgG1, κ	304304		Plate 1	E10	CD163	GHI/61	mouse IgG1, k
Plate 1	E11	CD49e	NKI-SAM-1	Mouse IgG2b, κ	328010		Plate 1	E11	CD164	67D2	mouse IgG1, k
Plate 1	E12	CD49f	GoH3	Rat IgG2a, κ	313612		Plate 1	E12	CD165	SN2 (N6- D11)	mouse IgG1, k
Plate 1	F01	CD50 (ICAM-3)	CBR-IC3/1	Mouse IgG1, κ	330005		Plate 1	F01	CD166	3A6	mouse IgG1, k
Plate 1	F02	CD51	NKI-M9	Mouse IgG2a, κ	327910		Plate 1	F02	CD169	7-239	mouse IgG1, k
Plate 1	F03	CD51/61	23C6	Mouse IgG1, κ	304406		Plate 1	F03	CD170	1A5	mouse IgG1, k
Plate 1	F04	CD52	HI186	Mouse IgG2b, κ	316006		Plate 1	F04	CD172a/b (SIRPα/β)	SE5A5	mouse IgG1, k
Plate 1	F05	CD53	HI29	Mouse IgG1, κ	325406		Plate 1	F05	CD172g (SIRPγ)	LSB2.20	mouse IgG1, k
Plate 1	F06	CD54	HA58	Mouse IgG1, κ	353106		Plate 1	F06	CD178	NOK-1	mouse IgG1, k
Plate 1	F07	CD55	JS11	Mouse IgG1, κ	311308		Plate 1	F07	CD179a	HSL96	mouse IgG1, k
Plate 1	F08	CD56 (NCAM)	HCD56	Mouse IgG1, κ	318306		Plate 1	F08	CD179b	HSL11	mouse IgG1, k
Plate 1	F09	CD57	HCD57	Mouse IgM, κ	322312		Plate 1	F09	CD18	TS1/18	mouse IgG1, k
Plate 1	F10	CD58	TS2/9	Mouse IgG1, κ	330905		Plate 1	F10	CD180	MHR73-11	mouse IgG1, k
Plate 1	F11	CD59	p282 (H19)	Mouse IgG2a, κ	304708		Plate 1	F11	CD182	5E8/CXCR2	mouse IgG1, k
Plate 1	F12	CD61	VI-PL2	Mouse IgG1, κ	336406		Plate 1	F12	CD183	G025H7	mouse IgG1, k
Plate 1	G01	CD62E	HAE-1f	Mouse IgG1, κ	336008		Plate 1	G01	CD185	J252D4	mouse IgG1, k
Plate 1	G02	CD62L	DREG-56	Mouse IgG1, κ	304806		Plate 1	G02	CD19	HIB19	mouse IgG1, k
Plate 1	G03	CD62P (P-Selectin)	AK4	Mouse IgG1, κ	304906		Plate 1	G03	CD191	5F10B29	mouse IgG1, k
Plate 1	G04	CD63	H5C6	Mouse IgG1, κ	353004		Plate 1	G04	CD194	L291H4	mouse IgG1, k
Plate 1	G05	CD64	10.1	Mouse IgG1, κ	305008		Plate 1	G05	CD1b	SN13 (K5- 1B8)	mouse IgG1, k
Plate 1	G06	CD66a/c/e	ASL-32	Mouse IgG2b, κ	342304		Plate 1	G06	CD1c	L161	mouse IgG1, k
Plate 1	G07	CD66b	G10F5	Mouse IgM, κ	305106		Plate 1	G07	CD200	OX-104	mouse IgG1, k
Plate 1	G08	CD69	FN50	Mouse IgG1, κ	310906		Plate 1	G08	CD200R	OX-108	mouse IgG1, k
Plate 1	G09	CD70	113-16	Mouse IgG1, κ	355104		Plate 1	G09	CD202b	33.1 (Ab33)	mouse IgG1, k
Plate 1	G10	CD71	CY1G4	Mouse IgG2a, κ	334106		Plate 1	G10	CD203c	NP4D6	mouse IgG1, k
Plate 1	G11	CD73	AD2	Mouse IgG1, κ	344004		Plate 1	G11	CD205	HD83	mouse IgG1, k
Plate 1	G12	CD74	LN2	Mouse IgG1, κ	326808		Plate 1	G12	CD206	15-2	mouse IgG1, k
Plate 1	H01	CD79b	CB3-1	Mouse IgG1, κ	341404		Plate 1	H01	CD207	1E3	mouse IgG1, k
Plate 1	H02	CD80	2D10	Mouse IgG1, κ	305208		Plate 1	H02	CD21	Bu32	mouse IgG1, k
Plate 1	H03	CD81	5A6	Mouse IgG1, κ	349506		Plate 1	H03	CD213α1	SS12B	mouse IgG1, k
Plate 1	H04	CD82	ASL-24	Mouse IgG1, κ	342104		Plate 1	H04	CD213α2	SHM38	mouse IgG1, k
Plate 1	H05	CD83	HB15e	Mouse IgG1, κ	305308		Plate 1	H05	CD218a	H44	mouse IgG1, k
Plate 1	H06	CD84	CD84.1.21	Mouse IgG2a, κ	326008		Plate 1	H06	CD221	1H7/CD221	mouse IgG1, k
Plate 1	H07	CD85a (ILT5)	MKT5.1	Rat IgG2a, κ	337704		Plate 1	H07	CD223 (LAG-3)	11C3C65	mouse IgG1, k
Plate 1	H08	CD85d (ILT4)	42D1	Rat IgG2a, κ	338706		Plate 1	H08	CD226	11A8	mouse IgG1, k
Plate 1	H09	CD85g (ILT7)	17G10.2	Mouse IgG1, κ	326408		Plate 1	H09	CD227	16A	mouse IgG1, k
Plate 1	H10	CD85h (ILT1)	24	Mouse IgG2b, κ	337904		Plate 1	H10	CD229	HLy-9.1.25	mouse IgG1, k
Plate 1	H11	CD85j (ILT2)	GHI/75	Mouse IgG2b, κ	333708		Plate 1	H11	CD23	EBVCS-5	mouse IgG1, k
Plate 1	H12	CD85k (ILT3)	ZM4.1	Mouse IgG1, κ	333008		Plate 1	H12	CD231	SN1a (M3- 3D9)	mouse IgG1, k
Plate 2	A01	Blank					Plate 2	A01	Blank
Plate 2	A02	CD86	IT2.2	Mouse IgG2b, κ	305406		Plate 2	A02	CD244 (2B4)	C1.7	mouse IgG1, k
Plate 2	A03	CD87	VIM5	Mouse IgG1, κ	336906		Plate 2	A03	CD245	DY12	mouse IgG1, k
Plate 2	A04	CD88	S5/1	Mouse IgG2a, κ	344304		Plate 2	A04	CD25	M-A251	mouse IgG1, k
Plate 2	A05	CD89	A59	Mouse IgG1, κ	354104		Plate 2	A05	CD252	11C3.1	mouse IgG1, k
Plate 2	A06	CD90 (Thy1)	50000000000	Mouse IgG1, κ	328110		Plate 2	A06	CD261	DJR1	mouse IgG1, k
Plate 2	A07	CD93	VIMD2	Mouse IgG1, κ	336108		Plate 2	A07	CD262	DJR2-4 (7-8)	mouse IgG1, k
Plate 2	A08	CD94	DX22	Mouse IgG1, κ	305506		Plate 2	A08	CD263	DJR3	mouse IgG1, k
Plate 2	A09	CD95	DX2	Mouse IgG1, κ	305608		Plate 2	A09	CD266	ITEM-1	mouse IgG1, k
Plate 2	A10	CD96	NK92.39	Mouse IgG1, κ	338406		Plate 2	A10	CD268	11C1	mouse IgG1, k
Plate 2	A11	CD97	VIM3b	Mouse IgG1, κ	336308		Plate 2	A11	CD27	M-T271	mouse IgG1, k
Plate 2	A12	CD99	HCD99	Mouse IgG2a, κ	318008		Plate 2	A12	CD271	ME20.4	mouse IgG1, k
Plate 2	B01	CD100	A8	Mouse IgG1, κ	328408		Plate 2	B01	CD275	9F.8A4	mouse IgG1, k
Plate 2	B02	CD101 (BB27)	BB27	Mouse IgG1, κ	331006		Plate 2	B02	CD276	MIH42	mouse IgG1, k
Plate 2	B03	CD102	CBR-IC2/2	Mouse IgG2a, κ	328506		Plate 2	B03	CD277	BT3.1	mouse IgG1, k
Plate 2	B04	CD103	Ber-ACT8	Mouse IgG1, κ	350206		Plate 2	B04	CD279	EH12.2H7	mouse IgG1, k
Plate 2	B05	CD104	58XB4	Mouse IgG2a, κ	327808		Plate 2	B05	CD28	CD28.2	mouse IgG1, k
Plate 2	B06	CD105	43A3	Mouse IgG1, κ	323206		Plate 2	B06	CD29	TS2/16	mouse IgG1, k
Plate 2	B07	CD106	STA	Mouse IgG1, κ	305806		Plate 2	B07	CD290	3C10C5	mouse IgG1, k
Plate 2	B08	CD107a (LAMP-1)	H4A3	Mouse IgG1, κ	328608		Plate 2	B08	CD298	LNH-94	mouse IgG1, k
Plate 2	B09	CD108	MEM-150	Mouse IgM, κ	315704		Plate 2	B09	CD3	UCHT1	mouse IgG1, k
Plate 2	B10	CD109	W7C5	Mouse IgG1, κ	323306		Plate 2	B10	CD30	BY88	mouse IgG1, k
Plate 2	B11	CD111	R1.302	Mouse IgG1, κ	340404		Plate 2	B11	CD300c	TX45	mouse IgG1, k
Plate 2	B12	CD112 (Nectin-2)	TX31	Mouse IgG1, κ	337410		Plate 2	B12	CD309	7D4-6	mouse IgG1, k
Plate 2	C01	CD114	LMM741	Mouse IgG1, κ	346106		Plate 2	C01	CD31	WM59	mouse IgG1, k
Plate 2	C02	CD115	9-4D2-1E4	Rat IgG1, κ	347304		Plate 2	C02	CD314	1D11	mouse IgG1, k
Plate 2	C03	CD116	4H1	Mouse IgG1, κ	305908		Plate 2	C03	CD317	RS38E	mouse IgG1, k
Plate 2	C04	CD117 (c-kit)	104D2	Mouse IgG1, κ	313204		Plate 2	C04	CD324	67A4	mouse IgG1, k
Plate 2	C05	CD119 (IFN-g R α chain)	GIR-208	Mouse IgG1, κ	308606		Plate 2	C05	CD325	8C11	mouse IgG1, k
Plate 2	C06	CD122	TU27	Mouse IgG1, κ	339006		Plate 2	C06	CD328	6-434	mouse IgG1, k
Plate 2	C07	CD123	6H6	Mouse IgG1, κ	306006		Plate 2	C07	CD33	WM53	mouse IgG1, k
Plate 2	C08	CD124	G077F6	Mouse IgG2a, κ	355004		Plate 2	C08	CD334	4FR6D3	mouse IgG1, k
Plate 2	C09	CD126 (IL-6Rα)	UV4	Mouse IgG1, κ	352804		Plate 2	C09	CD335	9E2	mouse IgG1, k
Plate 2	C10	CD127 (IL-7Rα)	A019D5	Mouse IgG1, κ	351304		Plate 2	C10	CD336	P44-8	mouse IgG1, k
Plate 2	C11	CD129 (IL-9 R)	AH9R7	Mouse IgG2b, κ	310404		Plate 2	C11	CD337	P30-15	mouse IgG1, k
Plate 2	C12	CD131	1C1	Mouse IgG1, κ	306104		Plate 2	C12	CD34	581	mouse IgG1, k
Plate 2	D01	CD132	TUGh4	Rat IgG2b, κ	338606		Plate 2	D01	CD340	24D2	mouse IgG1, k
Plate 2	D02	CD134	Ber-ACT35 (ACT35)	Mouse IgG1, κ	350004		Plate 2	D02	CD344	CH3A4A7	mouse IgG1, k
Plate 2	D03	CD135	BV10A4H2	Mouse IgG1, κ	313306		Plate 2	D03	CD35	E11	mouse IgG1, k
Plate 2	D04	CD137 (4-1BB)	4B4-1	Mouse IgG1, κ	309804		Plate 2	D04	CD354	TREM-26	mouse IgG1, k
Plate 2	D05	CD137L (4-1BB Ligand)	5F4	Mouse IgG1, κ	311504		Plate 2	D05	CD360	17A12	mouse IgG1, k
Plate 2	D06	CD138	DL-101	Mouse IgG1, κ	352306		Plate 2	D06	CD365	1D12	mouse IgG1, k
Plate 2	D07	CD140a	16A1	Mouse IgG1, κ	323506		Plate 2	D07	CD366	F38-2E2	mouse IgG1, k
Plate 2	D08	CD140b	18A2	Mouse IgG1, κ	323606		Plate 2	D08	CLEC4A	9E8	mouse IgG1, k
Plate 2	D09	CD141	M80	Mouse IgG1, κ	344104		Plate 2	D09	CD36L1	m1b9	mouse IgG1, k
Plate 2	D10	CD143	5-369	Mouse IgG1, κ	344204		Plate 2	D10	CD38	HIT2	mouse IgG1, k
Plate 2	D11	CD144	BV9	Mouse IgG2a, κ	348506		Plate 2	D11	CD39	A1	mouse IgG1, k
Plate 2	D12	CD146	SHM-57	Mouse IgG2a, κ	342004		Plate 2	D12	CD4	RPA-T4	mouse IgG1, k
Plate 2	E01	CD148	A3	Mouse IgG1, κ	328708		Plate 2	E01	CD40	5C3	mouse IgG1, k
Plate 2	E02	CD150 (SLAM)	A12 (7D4)	Mouse IgG1, κ	306308		Plate 2	E02	CD41	HIP8	mouse IgG1, k
Plate 2	E03	CD152	L3D10	Mouse IgG1, κ	349906		Plate 2	E03	CD42b	HIP1	mouse IgG1, k
Plate 2	E04	CD154	24-31	Mouse IgG1, κ	310806		Plate 2	E04	CD43	CD43-10G7	mouse IgG1, k
Plate 2	E05	CD155 (PVR)	SKII.4	Mouse IgG1, κ	337610		Plate 2	E05	CD44	BJ18	mouse IgG1, k
Plate 2	E06	CD156c (ADAM10)	SHM14	Mouse IgG1, κ	352704		Plate 2	E06	CD45	HI30	mouse IgG1, k
Plate 2	E07	CD158a/h	HP-MA4	Mouse IgG2b, κ	339506		Plate 2	E07	CD47	CC2C6	mouse IgG1, k
Plate 2	E08	CD158b (KIR2DL2/L3)	DX27	Mouse IgG2a, κ	312606		Plate 2	E08	CD48	BJ40	mouse IgG1, k
Plate 2	E09	CD158d	mAb 33 (33)	Mouse IgG1, κ	347006		Plate 2	E09	CD49a	TS2/7	mouse IgG1, k
Plate 2	E10	CD158e1 (KIR3DL1)	DX9	Mouse IgG1, κ	312708		Plate 2	E10	CD49b	P1E6-C5	mouse IgG1, k
Plate 2	E11	CD158f	UP-R1	Mouse IgG1, κ	341304		Plate 2	E11	CD49c	ASC-1	mouse IgG1, k
Plate 2	E12	CD161	HP-3G10	Mouse IgG1, κ	339904		Plate 2	E12	CD49d	9F10	mouse IgG1, k
Plate 2	F01	CD162	KPL-1	Mouse IgG1, κ	328806		Plate 2	F01	CD5	UCHT2	mouse IgG1, k
Plate 2	F02	CD163	GHI/61	Mouse IgG1, κ	333606		Plate 2	F02	CD50	CBR-IC3/1	mouse IgG1, k
Plate 2	F03	CD164	67D2	Mouse IgG1, κ	324808		Plate 2	F03	CD54	HA58	mouse IgG1, k
Plate 2	F04	CD165	SN2 (N6- D11)	Mouse IgG1, κ	329010		Plate 2	F04	CD55	JS11	mouse IgG1, k
Plate 2	F05	CD166	3A6	Mouse IgG1, κ	343904		Plate 2	F05	CD56 (NCAM)	5.1H11	mouse IgG1, k
Plate 2	F06	CD167a (DDR1)	51D6	Mouse IgG3, κ	334006		Plate 2	F06	CD58	TS2/9	mouse IgG1, k
Plate 2	F07	CD169	7-239	Mouse IgG1, κ	346004		Plate 2	F07	CD6	BL-CD6	mouse IgG1, k
Plate 2	F08	CD170 (Siglec-5)	1A5	Mouse IgG1, κ	352004		Plate 2	F08	CD61	VI-PL2	mouse IgG1, k
Plate 2	F09	CD172a (SIRPa)	SE5A5	Mouse IgG1, κ	323806		Plate 2	F09	CD62E	HAE-1f	mouse IgG1, k
Plate 2	F10	CD172b (SIRPb)	B4B6	Mouse IgG1, κ	323906		Plate 2	F10	CD62L	DREG-56	mouse IgG1, k
Plate 2	F11	CD172g (SIRPg)	LSB2.20	Mouse IgG1, κ	336606		Plate 2	F11	CD62P	AK4	mouse IgG1, k
Plate 2	F12	CD178 (Fas-L)	NOK-1	Mouse IgG1, κ	306407		Plate 2	F12	CD63	H5C6	mouse IgG1, k
Plate 2	G01	CD179a	HSL96	Mouse IgG1, κ	347404		Plate 2	G01	CD64	10.1	mouse IgG1, k
Plate 2	G02	CD179b	HSL11	Mouse IgG1, κ	349804		Plate 2	G02	CD69	FN50	mouse IgG1, k
Plate 2	G03	CD180 (RP105)	MHR73-11	Mouse IgG1, κ	312906		Plate 2	G03	CD73	AD2	mouse IgG1, k
Plate 2	G04	CD181 (CXCR1)	8F1/CXCR1	Mouse IgG2b, κ	320608		Plate 2	G04	CD74	LN2	mouse IgG1, k
Plate 2	G05	CD182 (CXCR2)	5E8/CXCR2	Mouse IgG1, κ	320706		Plate 2	G05	CD79b	CB3-1	mouse IgG1, k
Plate 2	G06	CD183	G025H7	Mouse IgG1, κ	353706		Plate 2	G06	CD8a	SK1	mouse IgG1, k
Plate 2	G07	CD184 (CXCR4)	12G5	Mouse IgG2a, κ	306506		Plate 2	G07	CD80	2D10	mouse IgG1, k
Plate 2	G08	CD193 (CCR3)	500000000	Mouse IgG2b, κ	310706		Plate 2	G08	CD81	5A6	mouse IgG1, k
Plate 2	G09	CD195 (CCR5)	T21/8	Mouse IgG1, κ	321406		Plate 2	G09	CD82	ASL-24	mouse IgG1, k
Plate 2	G10	CD196	G034E3	Mouse IgG2b, κ	353410		Plate 2	G10	CD83	HB15e	mouse IgG1, k
Plate 2	G11	CD197 (CCR7)	G043H7	Mouse IgG2a, κ	353204		Plate 2	G11	CD85	17G10.2	mouse IgG1, k
Plate 2	G12	CD200 (OX2)	OX-104	Mouse IgG1, κ	329206		Plate 2	G12	CD85k	ZM4.1	mouse IgG1, k
Plate 2	H01	CD200 R	OX-108	Mouse IgG1, κ	329306		Plate 2	H01	CD87	VIM5	mouse IgG1, k
Plate 2	H02	CD201 (EPCR)	RCR-401	Rat IgG1, κ	351904		Plate 2	H02	CD89	A59	mouse IgG1, k
Plate 2	H03	CD202b (Tie2/Tek)	33.1 (Ab33)	Mouse IgG1, κ	334206		Plate 2	H03	CD8a	RPA-T8	mouse IgG1, k
Plate 2	H04	CD203c (E-NPP3)	NP4D6	Mouse IgG1, κ	324606		Plate 2	H04	CD9	HI9a	mouse IgG1, k
Plate 2	H05	CD205 (DEC- 205)	HD30	Mouse IgG1, κ	342204		Plate 2	H05	CD90	5E10	mouse IgG1, k
Plate 2	H06	CD206 (MMR)	15-2	Mouse IgG1, κ	321106		Plate 2	H06	CD93	VIMD2	mouse IgG1, k
Plate 2	H07	CD207 (Langerin)	10E2	Mouse IgG1, κ	352204		Plate 2	H07	CD94	DX22	mouse IgG1, k
Plate 2	H08	CD209 (DC- SIGN)	9E9A8	Mouse IgG2a, κ	330106		Plate 2	H08	CD95	DX2	mouse IgG1, k
Plate 2	H09	CD210 (IL- 10 R)	3F9	Rat IgG2a, κ	308804		Plate 2	H09	CD96	NK92.39	mouse IgG1, k
Plate 2	H10	CD213a2	SHM38	Mouse IgG1, κ	354404		Plate 2	H10	CD97	VIM3b	mouse IgG1, k
Plate 2	H11	CD215 (IL- 15Rα)	JM7A4	Mouse IgG2b, κ	330208		Plate 2	H11	CD99	3B2/TA8	mouse IgG1, k
Plate 2	H12	CD218a (IL-18Rα)	H44	Mouse IgG1, κ	313808		Plate 2	H12	CXCL16	22-19-12	mouse IgG1, k
Plate 3	A01	Blank					Plate 3	A01	Blank
Plate 3	A02	CD220	B6.220	Mouse IgG2b, _	352604		Plate 3	A02	DLL1	MHD1-314	mouse IgG1, k
Plate 3	A03	CD221 (IGF-1R)	1H7/CD221	Mouse IgG1, _	351806		Plate 3	A03	DLL4	MHD4-46	mouse IgG1, k
Plate 3	A04	CD226 (DNAM-1)	11A8	Mouse IgG1, _	338306		Plate 3	A04	DR3	JD3	mouse IgG1, k
Plate 3	A05	CD229 (Ly-9)	HLy-9.1.25	Mouse IgG1, _	326108		Plate 3	A05	EGFR	AY13	mouse IgG1, k
Plate 3	A06	CD231 (TALLA)	SN1a (M3- 3D9)	Mouse IgG1, _	329406		Plate 3	A06	CD357	108-17	mouse IgG1, k
Plate 3	A07	CD235ab	HIR2	Mouse IgG2b, _	306604		Plate 3	A07	GPR19	K152D10	mouse IgG1, k
Plate 3	A08	CD243	UIC2	Mouse IgG2a, _	348606		Plate 3	A08	GPR56	CG4	mouse IgG1, k
Plate 3	A09	CD244 (2B4)	C1.7	Mouse IgG1, _	329508		Plate 3	A09	HLA-E	3D12	mouse IgG1, k
Plate 3	A10	CD245 (p220/240)	DY12	Mouse IgG1, _	Inquire		Plate 3	A10	HVEM	122	mouse IgG1, k
Plate 3	A11	CD252 (OX40L)	11C3.1	Mouse IgG1, _	326308		Plate 3	A11	Ig light chain κ	MHK-49	mouse IgG1, k
Plate 3	A12	CD253 (Trail)	RIK-2	Mouse IgG1, _	308206		Plate 3	A12	IgM	MHM-88	mouse IgG1, k
Plate 3	B01	CD254	MIH24	Mouse IgG1, _	347504		Plate 3	B01	CD360	2G1-K12	mouse IgG1, k
Plate 3	B02	CD255 (TWEAK)	CARL-1	Mouse IgG3, _	308305		Plate 3	B02	Integrin α9β1	Y9A2	mouse IgG1, k
Plate 3	B03	CD257 (BAFF, BLYS)	T7-241	Mouse IgG1, _	318606		Plate 3	B03	Jagged 2	MHJ2-523	mouse IgG1, k
Plate 3	B04	CD258 (LIGHT)	T5-39	Mouse IgG2a, _	318706		Plate 3	B04	Ksp37	TDA3	mouse IgG1, k
Plate 3	B05	CD261 (DR4, TRAIL-R1)	DJR1	Mouse IgG1, _	307206		Plate 3	B05	LAP	TW4-2F8	mouse IgG1, k
Plate 3	B06	CD262 (DR5, TRAIL-R2)	DJR2-4 (7-8)	Mouse IgG1, _	307406		Plate 3	B06	LY6G6D	13.8	mouse IgG1, k
Plate 3	B07	CD263 (DcR1, TRAIL-R3)	DJR3	Mouse IgG1, _	307006		Plate 3	B07	MERTK	590H11G1E3	mouse IgG1, k
Plate 3	B08	CD266 (Fn14)	ITEM-1	Mouse IgG1, _	314004		Plate 3	B08	MSC	W7C6	mouse IgG1, k
Plate 3	B09	CD267 (TACI)	1A1	Rat IgG2a, _	311906		Plate 3	B09	MSC,NPC	W4A5	mouse IgG1, k
Plate 3	B10	CD268 (BAFF-R, BAFFR)	11C1	Mouse IgG1, _	316906		Plate 3	B10	TNAP	W8B2	mouse IgG1, k
Plate 3	B11	CD270 (HVEM)	122	Mouse IgG1, _	318806		Plate 3	B11	MUC-13	TCC16	mouse IgG1, k
Plate 3	B12	CD271	ME20.4	Mouse IgG1, _	345106		Plate 3	B12	NKp80	5D12	mouse IgG1, k
Plate 3	C01	CD273 (B7- DC, PD-L2)	24F.10C12	Mouse IgG2a, _	329606		Plate 3	C01	Notch 1	MHN1-519	mouse IgG1, k
Plate 3	C02	CD274 (B7- H1, PD-L1)	29E.2A3	Mouse IgG2b, _	329706		Plate 3	C02	Notch3	MHN3-21	mouse IgG1, k
Plate 3	C03	CD275 (B7- H2, B7-RP1)	9F.8A4	Mouse IgG1, _	329806		Plate 3	C03	Notch 4	MHN4-2	mouse IgG1, k
Plate 3	C04	CD276	MIH42	Mouse IgG1, _	351004		Plate 3	C04	NPC	57D2	mouse IgG1, k
Plate 3	C05	CD277	BT3.1	Mouse IgG1, _	342704		Plate 3	C05	CD352	NT-7	mouse IgG1, k
Plate 3	C06	CD278 (ICOS)	C398.4A	Arm. Hamster IgG	313508		Plate 3	C06	PSMA	LNI-17	mouse IgG1, k
Plate 3	C07	CD279 (PD-1)	EH12.2H7	Mouse IgG1, _	329906		Plate 3	C07	ROR1	2A2	mouse IgG1, k
Plate 3	C08	CD282 (TLR2)	TL2.1	Mouse IgG2a, _	309708		Plate 3	C08	Siglec-10	5G6	mouse IgG1, k
Plate 3	C09	CD284 (TLR4)	HTA125	Mouse IgG2a, _	312806		Plate 3	C09	CD328	S7.7	mouse IgG1, k
Plate 3	C10	CD286 (TLR6)	TLR6.127	Mouse IgG1, _	334708		Plate 3	C10	Siglec-8	7C9	mouse IgG1, k
Plate 3	C11	CD290	3C10C5	Mouse IgG1, _	354604		Plate 3	C11	Siglec-9	K8	mouse IgG1, k
Plate 3	C12	CD294	BM16	Rat IgG2a, _	350106		Plate 3	C12	SSEA-5	8E11	mouse IgG1, k
Plate 3	D01	CD298	LNH-94	Mouse IgG1, _	341704		Plate 3	D01	SUSD2	W5C5	mouse IgG1, k
Plate 3	D02	CD300e (IREM-2)	UP-H2	Mouse IgG1, _	339704		Plate 3	D02	TCR α/β	IP26	mouse IgG1, k
Plate 3	D03	CD300F	UP-D2	Mouse IgG1, _	340604		Plate 3	D03	TCR γ/δ	B1	mouse IgG1, k
Plate 3	D04	CD301	H037G3	Mouse IgG2a, _	354704		Plate 3	D04	Tim-4	9F4	mouse IgG1, k
Plate 3	D05	CD303	201A	Mouse IgG2a, _	354204		Plate 3	D05	TLT-2	MIH61	mouse IgG1, k
Plate 3	D06	CD304	12C2	Mouse IgG2a, _	354504		Plate 3	D06	TM4SF20	C9	mouse IgG1, k
Plate 3	D07	CD307	509f6	Mouse IgG2a, _	340304		Plate 3	D07	TRA-2-49	TRA-2- 49/6E	mouse IgG1, k
Plate 3	D08	CD307d (FcRL4)	413D12	Mouse IgG2b, _	340204		Plate 3	D08	TRA-2-54	TRA-2-54/2J	mouse IgG1, k
Plate 3	D09	CD314 (NKG2D)	1D11	Mouse IgG1, _	320806		Plate 3	D09	TSLPR	1B4	mouse IgG1, k
Plate 3	D10	CD317	RS38E	Mouse IgG1, _	348406		Plate 3	D10	VEGFR-3	9D9F9	mouse IgG1, k
Plate 3	D11	CD318 (CDCP1)	CUB1	Mouse IgG2b, _	324006		Plate 3	D11	IgG2a, κ Isotype Ctrl	MOPC-173	mouse IgG2a, k
Plate 3	D12	CD319 (CRACC)	162.1	Mouse IgG2b, _	331806		Plate 3	D12	APCDD1	7.13	mouse IgG2a, k
Plate 3	E01	CD324 (E-Cadherin)	67A4	Mouse IgG1, _	324106		Plate 3	E01	CD272	MIH26	mouse IgG2a, k
Plate 3	E02	CD325	8C11	Mouse IgG1, _	350805		Plate 3	E02	CD198	L263G8	mouse IgG2a, k
Plate 3	E03	CD326 (Ep- CAM)	9C4	Mouse IgG2b, _	324206		Plate 3	E03	CCRL2	K097F7	mouse IgG2a, k
Plate 3	E04	CD328 (Siglec-7)	6-434	Mouse IgG1, _	339204		Plate 3	E04	CD102	CBR-IC2/2	mouse IgG2a, k
Plate 3	E05	CD334 (FGFR4)	4FR6D3	Mouse IgG1, _	324306		Plate 3	E05	CD104	58XB4	mouse IgG2a, k
Plate 3	E06	CD335 (NKp46)	900	Mouse IgG1, _	331908		Plate 3	E06	CD124	G077F6	mouse IgG2a, k
Plate 3	E07	CD336 (NKp44)	P44-8	Mouse IgG1, _	325108		Plate 3	E07	CD130	2E1B02	mouse IgG2a, k
Plate 3	E08	CD337 (NKp30)	P30-15	Mouse IgG1, _	325208		Plate 3	E08	CD144	BV9	mouse IgG2a, k
Plate 3	E09	CD338 (ABCG2)	5D3	Mouse IgG2b, _	332008		Plate 3	E09	CD152 (CTLA-4)	BNI3	mouse IgG2a, k
Plate 3	E10	CD340 (erbB2/ HER-2)	24D2	Mouse IgG1, _	324406		Plate 3	E10	CD155	TX24	mouse IgG2a, k
Plate 3	E11	CD344 (Frizzled-4)	CH3A4A7	Mouse IgG1, _	326606		Plate 3	E11	CD158b	DX27	mouse IgG2a, k
Plate 3	E12	CD351	TX61	Mouse IgG1, _	137306		Plate 3	E12	CD184	12G5	mouse IgG2a, k
Plate 3	F01	CD352 (NTB-A)	NT-7	Mouse IgG1, _	317208		Plate 3	F01	CD186	K041E5	mouse IgG2a, k
Plate 3	F02	CD354 (TREM-1)	TREM-26	Mouse IgG1, _	314906		Plate 3	F02	CD192	K036C2	mouse IgG2a, k
Plate 3	F03	CD355 (CRTAM)	Cr24.1	Mouse IgG2a, _	339106		Plate 3	F03	CD197	G043H7	mouse IgG2a, k
Plate 3	F04	CD357 (GITR)	621	Mouse IgG1, _	311604		Plate 3	F04	CD199	L053E8	mouse IgG2a, k
Plate 3	F05	CD360 (IL- 21R)	2G1-K12	Mouse IgG1, _	347806		Plate 3	F05	CD209	9E9A8	mouse IgG2a, k
Plate 3	F06	_2- micro- globulin	2M2	Mouse IgG1, _	316306		Plate 3	F06	CD217	W15177A	mouse IgG2a, k
Plate 3	F07	BTLA	MIH26	Mouse IgG2a, _	344506		Plate 3	F07	CD230 (Prion)	3F4	mouse IgG2a, k
Plate 3	F08	C3AR	hC3aRZ8	Mouse IgG2b	345804		Plate 3	F08	CD24	ML5	mouse IgG2a, k
Plate 3	F09	C5L2	1D9-M12	Mouse IgG2a, _	342404		Plate 3	F09	CD243	UIC2	mouse IgG2a, k
Plate 3	F10	CCR10	6588-05-01	Arm. hamster IgG	341504		Plate 3	F10	CD26	BA5b	mouse IgG2a, k
Plate 3	F11	CLEC12A	50C1	Mouse IgG2a, _	353604		Plate 3	F11	CD269	19F2	mouse IgG2a, k
Plate 3	F12	CLEC9A	8F9	Mouse IgG2a, _	353804		Plate 3	F12	CD282	TL2.1	mouse IgG2a, k
Plate 3	G01	CX3CR1	2A9-1	Rat IgG2b, _	341604		Plate 3	G01	CD284	HTA125	mouse IgG2a, k
Plate 3	G02	CXCR7	8F11-M16	Mouse IgG2b, _	331104		Plate 3	G02	CD301	H037G3	mouse IgG2a, k
Plate 3	G03	_-Opioid Receptor	DOR7D2A4	Mouse IgG2b, _	327206		Plate 3	G03	CD303	201A	mouse IgG2a, k
Plate 3	G04	DLL1	MHD1-314	Mouse IgG1, _	346404		Plate 3	G04	CD304	12C2	mouse IgG2a, k
Plate 3	G05	DLL4	MHD4-46	Mouse IgG1, _	346506		Plate 3	G05	CD307e	509f6	mouse IgG2a, k
Plate 3	G06	DR3 (TRAMP)	JD3	Mouse IgG1, _	307106		Plate 3	G06	CD323	SHM33	mouse IgG2a, k
Plate 3	G07	EGFR	AY13	Mouse IgG1, _	352904		Plate 3	G07	CD357	108-17	mouse IgG2a, k
Plate 3	G08	erbB3/HER-3	1B4C3	Mouse IgG2a, _	324706		Plate 3	G08	CD36	5-271	mouse IgG2a, k
Plate 3	G09	Fc_RI_	AER-37 (CRA-1)	Mouse IgG2b, _	334610		Plate 3	G09	CD369	15E2	mouse IgG2a, k
Plate 3	G10	FcRL6	2H3	Mouse IgG2b, _	Inquire		Plate 3	G10	CD370	8F9	mouse IgG2a, k
Plate 3	G11	Galectin-9	9M1-3	Mouse IgG1, _	348906		Plate 3	G11	CD371	50C1	mouse IgG2a, k
Plate 3	G12	GARP (LRRC32)	7B11	Mouse IgG2b, _	352504		Plate 3	G12	CD45RO	UCHL1	mouse IgG2a, k
Plate 3	H01	HLA-A,B,C	W6/32	Mouse IgG2a, _	311406		Plate 3	H01	CD51	NKI-M9	mouse IgG2a, k
Plate 3	H02	HLA-A2	BB7.2	Mouse IgG2b, _	343306		Plate 3	H02	CD59	p282 (H19)	mouse IgG2a, k
Plate 3	H03	HLA-DQ	HLADQ1	Mouse IgG1, _	318106		Plate 3	H03	CD7	CD7-6B7	mouse IgG2a, k
Plate 3	H04	HLA-DR	L243	Mouse IgG2a, _	307606		Plate 3	H04	CD71	CY1G4	mouse IgG2a, k
Plate 3	H05	HLA-E	3D12	Mouse IgG1, _	342604		Plate 3	H05	CD84	CD84.1.21	mouse IgG2a, k
Plate 3	H06	HLA-G	87G	Mouse IgG2a, _	335906		Plate 3	H06	CD88	S5/1	mouse IgG2a, k
Plate 3	H07	IFN-g R b chain	2HUB-159	Hamster IgG	308504		Plate 3	H07	CD355	Cr24.1	mouse IgG2a, k
Plate 3	H08	Ig light chain k	MHK-49	Mouse IgG1, _	316508		Plate 3	H08	erbB3	1B4C3	mouse IgG2a, k
Plate 3	H09	Ig light chain _	MHL-38	Mouse IgG2a, _	316608		Plate 3	H09	FPR3	K102B9	mouse IgG2a, k
Plate 3	H10	IgD	IA6-2	Mouse IgG2a, _	348204		Plate 3	H10	Ganglioside GD2	14G2a	mouse IgG2a, k
Plate 3	H11	IgM	MHM-88	Mouse IgG1, _	314508		Plate 3	H11	GPR83	K07JP05	mouse IgG2a, k
Plate 3	H12	IL-28RA	MHLICR2a	Mouse IgG2a, _	337804		Plate 3	H12	HLA-A,B,C	W6/32	mouse IgG2a, k
Plate 4	A01	Blank					Plate 4	A01	Blank
Plate 4	A02	Integrin α9β1	Y9A2	Mouse IgG1, κ	351606		Plate 4	A02	HLA-DR	L243	mouse IgG2a, k
Plate 4	A03	integrin β5	AST-3T	Mouse IgG2a, κ	345204		Plate 4	A03	Ig light chain λ	MHL-38	mouse IgG2a, k
Plate 4	A04	integrin β7	FIB504	Rat IgG2a, κ	321204		Plate 4	A04	IgD	IA6-2	mouse IgG2a, k
Plate 4	A05	Jagged 2	MHJ2-523	Mouse IgG1, κ	346904		Plate 4	A05	IL-28RA	MHLICR2a	mouse IgG2a, k
Plate 4	A06	LAP	TW4-6H10	Mouse IgG1, κ	349704		Plate 4	A06	integrin β5	AST-3T	mouse IgG2a, k
Plate 4	A07	Lymphotoxin b Receptor	31G4D8	Mouse IgG2b, κ	322008		Plate 4	A07	KLRG1	SA231A2	mouse IgG2a, k
Plate 4	A08	Mac-2 (Ga- lectin-3)	Gal397	Mouse IgG1, κ	126705		Plate 4	A08	LOX-1	15C4	mouse IgG2a, k
Plate 4	A09	MAIR-II	TX45	Mouse IgG1, κ	334804		Plate 4	A09	MICA/MICB	6D4	mouse IgG2a, k
Plate 4	A10	MICA/MICB	6D4	Mouse IgG2a, κ	320906		Plate 4	A10	SUSD2	W3D5	mouse IgG2a, k
Plate 4	A11	MSC (W3D5)	W3D5	Mouse IgG2a, κ	327506		Plate 4	A11	Notch 2	MHN2-25	mouse IgG2a, k
Plate 4	A12	MSC (W5C5)	W5C5	Mouse IgG1, κ	327406		Plate 4	A12	TACSTD2	NY18	mouse IgG2a, k
Plate 4	B01	MSC (W7C6)	W7C6	Mouse IgG1, κ	327606		Plate 4	B01	TIGIT (VSTM3)	A15153G	mouse IgG2a, k
Plate 4	B02	MSC and NPC (W4A5)	W4A5	Mouse IgG1, κ	330806		Plate 4	B02	IgG2b, κ Isotype Ctrl	MPC-11	mouse IgG2b, k
Plate 4	B03	MSCA-1 (MSC, W8B2)	W8B2	Mouse IgG1, κ	327306		Plate 4	B03	C3aR	hC3aRZ8	mouse IgG2b, k
Plate 4	B04	NKp80	5D12	Mouse IgG1, κ	346706		Plate 4	B04	CCX-CKR (CCRL1)	13E11	mouse IgG2b, k
Plate 4	B05	Notch 1	MHN1-519	Mouse IgG1, κ	352106		Plate 4	B05	CD11c	S-HCL-3	mouse IgG2b, k
Plate 4	B06	Notch 2	MHN2-25	Mouse IgG2a, κ	348304		Plate 4	B06	CD129	AH9R7	mouse IgG2b, k
Plate 4	B07	Notch 3	MHN3-21	Mouse IgG1, κ	345406		Plate 4	B07	CD158	HP-MA4	mouse IgG2b, k
Plate 4	B08	Notch 4	MHN4-2	Mouse IgG1, κ	349004		Plate 4	B08	CD181	8F1/CXCR1	mouse IgG2b, k
Plate 4	B09	NPC (57D2)	57D2	Mouse IgG1, κ	327706		Plate 4	B09	CD193	5E8	mouse IgG2b, k
Plate 4	B10	Podoplanin	NC-08	Rat IgG2a, λ	337004		Plate 4	B10	CD196	G034E3	mouse IgG2b, k
Plate 4	B11	Pre-BCR	HSL2	Mouse IgG1, κ	347904		Plate 4	B11	CD1d	51.1	mouse IgG2b, k
Plate 4	B12	PSMA	LNI-17	Mouse IgG1, κ	342504		Plate 4	B12	CD20	2H7	mouse IgG2b, k
Plate 4	C01	Siglec-10	5G6	Mouse IgG1, κ	347604		Plate 4	C01	CD22	S-HCL-1	mouse IgG2b, k
Plate 4	C02	Siglec-8	7C9	Mouse IgG1, κ	347104		Plate 4	C02	CD220	B6.220	mouse IgG2b, k
Plate 4	C03	Siglec-9	K8	Mouse IgG1, κ	351504		Plate 4	C03	CD235ab	HIR2	mouse IgG2b, k
Plate 4	C04	SSEA-1	MC-480	Mouse IgM, κ	125606		Plate 4	C04	CD258	T5-39	mouse IgG2b, k
Plate 4	C05	SSEA-3	MC-631	Rat IgM, κ	330312		Plate 4	C05	CD274	29E.2A3	mouse IgG2b, k
Plate 4	C06	SSEA-4	MC-813-70	Mouse IgG3, κ	330406		Plate 4	C06	CD319	162.1	mouse IgG2b, k
Plate 4	C07	SSEA-5	800000000000	Mouse IgG1, κ	355204		Plate 4	C07	CD32	FUN-2	mouse IgG2b, k
Plate 4	C08	TCR g/d	B1	Mouse IgG1, κ	331210		Plate 4	C08	CD326	9C4	mouse IgG2b, k
Plate 4	C09	TCR Vβ13.2	H132	Mouse IgG1, κ	333108		Plate 4	C09	CD338	5D3	mouse IgG2b, k
Plate 4	C10	TCR Vβ23	αHUT7	Mouse IgG1, κ	349406		Plate 4	C10	CD368	9B9	mouse IgG2b, k
Plate 4	C11	TCR Vβ8	JR2 (JR.2)	Mouse IgG2b, κ	348104		Plate 4	C11	CD45RA	HI100	mouse IgG2b, k
Plate 4	C12	TCR Vβ9	MKB1	Mouse IgG2b, κ	349204		Plate 4	C12	CD45RB	MEM-55	mouse IgG2b, k
Plate 4	D01	TCR Vδ2	B6	Mouse IgG1, κ	331408		Plate 4	D01	CD49e	NKI-SAM-1	mouse IgG2b, k
Plate 4	D02	TCR Vg9	B3	Mouse IgG1, κ	331308		Plate 4	D02	CD52	HI186	mouse IgG2b, k
Plate 4	D03	TCR Vα24- Jα18	6B11	Mouse IgG1, κ	342904		Plate 4	D03	CD66a/c/e	ASL-32	mouse IgG2b, k
Plate 4	D04	TCR Vα7.2	3C10	Mouse IgG1, κ	351706		Plate 4	D04	CD85h	24	mouse IgG2b, k
Plate 4	D05	TCR α/β	IP26	Mouse IgG1, κ	306708		Plate 4	D05	CD85	GHI/75	mouse IgG2b, k
Plate 4	D06	Tim-1	1D12	Mouse IgG1, κ	353904		Plate 4	D06	CD86	IT2.2	mouse IgG2b, k
Plate 4	D07	Tim-3	F38-2E2	Mouse IgG1, κ	345006		Plate 4	D07	CD92	VIM15b	mouse IgG2b, k
Plate 4	D08	Tim-4	9F4	Mouse IgG1, κ	354004		Plate 4	D08	CXCR7	8F11-M16	mouse IgG2b, k
Plate 4	D09	TLT-2	MIH61	Mouse IgG1, κ	351104		Plate 4	D09	Delta Opioid Receptor	DOR7D2A4	mouse IgG2b, k
Plate 4	D10	TRA-1-60-R	TRA-1-60-R	Mouse IgM, κ	330610		Plate 4	D10	Dopamine Receptor D1	L205G1	mouse IgG2b, k
Plate 4	D11	TRA-1-81	TRA-1-81	Mouse IgM, κ	330708		Plate 4	D11	EphA2	SHM16	mouse IgG2b, k
Plate 4	D12	TSLPR (TSLP-R)	1B4	Mouse IgG1, κ	322806		Plate 4	D12	FcεRIα	AER-37 (CRA-1)	mouse IgG2b, k
Plate 4	E01	Ms IgG1, κ ITCL	MOPC-21	Mouse IgG1, κ	400112		Plate 4	E01	GARP	7B11	mouse IgG2b, k
Plate 4	E02	Ms IgG2a, κ ITCL	MOPC-173	Mouse IgG2a, κ	400212		Plate 4	E02	CD215	JM7A4	mouse IgG2b, k
Plate 4	E03	Ms IgG2b, κ ITCL	MPC-11	Mouse IgG2b, κ	400314		Plate 4	E03	Lymphotoxin β Receptor	31G4D8	mouse IgG2b, k
Plate 4	E04	Ms IgG3, κ ITCL	MG3-35	Mouse IgG3, κ	401320		Plate 4	E04	MRGX2	K125H4	mouse IgG2b, k
Plate 4	E05	Ms IgM, κ ITCL	MM-30	Mouse IgM, κ	401609		Plate 4	E05	TMEM8A	SA065C3	mouse IgG2b, k
Plate 4	E06	Rat IgG1, κ ITCL	RTK2071	Rat IgG1, κ	400408		Plate 4	E06	CD254	MIH24	mouse IgG2b, k
Plate 4	E07	Rat IgG2a, κ ITCL	RTK2758	Rat IgG2a, κ	400508		Plate 4	E07	CD318	CUB1	mouse IgG2b, k
Plate 4	E08	Rat IgG2b, κ ITCL	RTK4530	Rat IgG2b, κ	400636		Plate 4	E08	IgG3,k Isotype Ctrl	MG3-35	mouse IgG3, k
Plate 4	E09	Rat IgM, κ ITCL	RTK2118	Rat IgM, κ	400808		Plate 4	E09	CD255	CARL-1	Mouse IgG3, k
Plate 4	E10	AH IgG, ITCL	HTK888	Arm. Hamster IgG	400907		Plate 4	E10	SSEA-4	MC-813-70	Mouse IgG3, k
Plate 4	E11	CD177	MEM-166	mouse IgG1, k	315806		Plate 4	E11	IgM, κ Isotype Ctrl	MM-30	Mouse IgM, k
Plate 4	E12	IL1RAP	89412	mouse IgG1, k	FAB676P		Plate 4	E12	Sialyl Lewis X (dimeric)	FH6	Mouse IgM, k
							Plate 4	F01	TRA-1-81	TRA-1-81	Mouse IgM, k
							Plate 4	F02	CD160	BY55	Mouse IgM, k
							Plate 4	F03	CD57	HNK-1	Mouse IgM, k
							Plate 4	F04	CD66b	G10F5	Mouse IgM, k
							Plate 4	F05	TRA-1-60-R	TRA-1-60-R	Mouse IgM, k
							Plate 4	F06	IgG1, κ Isotype Ctrl	RTK2071	Rat IgG1, k
							Plate 4	F07	CD115	9-4D2-1E4	Rat IgG1, k
							Plate 4	F08	CD201	RCR-401	Rat IgG1, k
							Plate 4	F09	IgG2a, κ Isotype Ctrl	RTK2758	Rat IgG2a, k
							Plate 4	F10	CD120b	3G7A02	Rat IgG2a, k
							Plate 4	F11	CD210	3F9	Rat IgG2a, k
							Plate 4	F12	CD267	1A1	Rat IgG2a, k
							Plate 4	G01	CD294	BM16	Rat IgG2a, k
							Plate 4	G02	CD49f	GoH3	Rat IgG2a, k
							Plate 4	G03	CD85	MKT5.1	Rat IgG2a, k
							Plate 4	G04	CD85d	42D1	Rat IgG2a, k
							Plate 4	G05	IgG Fc	M1310G05	Rat IgG2a, k
							Plate 4	G06	Integrin β7	FIB504	Rat IgG2a, k
							Plate 4	G07	XCR1	S15046E	Rat IgG2a, k
							Plate 4	G08	Podoplanin	NC-08	Rat IgG2a, l
							Plate 4	G09	IgG2b, κ Isotype Ctrl	RTK4530	Rat IgG2b, k
							Plate 4	G10	CD132	TUGh4	Rat IgG2b, k
							Plate 4	G11	CD195	J418F1	Rat IgG2b, k
							Plate 4	G12	CX3CR1	2A9-1	Rat IgG2b, k
							Plate 4	H01	IgM, κ Isotype Ctrl	RTK2118	Rat IgM, k
							Plate 4	H02	SSEA-3	MC-631	Rat IgM, k
							Plate 4	H03	CD177	MEM-166	mouse IgG1, k
							Plate 4	H04	IL1RAP	89412	mouse IgG1, k

## Sheet: Supplementary Table S3
Supplementary Table S3. Antibodies and Reagents
Name of Product	Target	Fluorochrome	Company	Isotype	Catalog #
LEGENDScreenª Human PE Kit	SCREEN	PE	BioLegend	10 different	700001
LEGENDScreenª Human PE Kit	SCREEN	PE	BioLegend	10 different	700007
PE/Cy7 anti-human CD3 Antibody	CD3	PE-Cy7	BioLegend	mouse IgG2a,k	300316
APC/Cy7 anti-human CD19 Antibody	CD19	APC-Cy7	BioLegend	mouse IgG1,k	302218
Alexa Fluor¨ 488 anti-human CD34 Antibody	CD34	AF488	BioLegend	mouse IgG1,k	343518
APC/Cy7 anti-human CD34 Antibody	CD34	APC-Cy7	BioLegend	mouse IgG2a,k	343614
BV421 Mouse Anti-Human CD34	CD34	BV421	BD	mouse IgG1,k	562577
BV711 Mouse Anti-Human CD38 Clone HIT2 (RUO)	CD38	BV711	BD	mouse IgG1,k	563965
PE-Cy7 Mouse Anti-Human CD45RA	CD45RA	PE-Cy7	BD	mouse IgG2b,k	560675
Alexa Fluor 488 anti-human CD123 Antibody	CD123	AF488	BioLegend	mouse IgG1,k	306036
PerCP/Cyanine5.5 anti-human CD90 (Thy1) Antibody	CD90	PerCP-Cy5.5	BioLegend	mouse IgG1,k	328117
APC anti-human CD45 Antibody	CD45	APC	BioLegend	mouse IgG1,k	982304
PE anti-human CD177 Antibody	CD177	PE	BioLegend	mouse IgG1,k	315806
Human IL-1 RAcP/IL-1 R3 PE-conjugated Antibody	IL1RAP	PE	RnD Systems	mouse IgG1,k	FAB676P
PE anti-human CD62E Antibody	CD62E	PE	BioLegend	mouse IgG1,k	336008
PE anti-human CD54 Antibody	CD54	PE	BioLegend	mouse IgG1,k	353105
PE anti-human CD244 (2B4) Antibody	CD244	PE	BioLegend	mouse IgG1,k	393507
PE anti-human Jagged 2 Antibody	Jagged 2	PE	BioLegend	mouse IgG1,k	346904
PE anti-human CD323 (JAM3) Antibody	CD323	PE	BioLegend	mouse IgG2a,k	356703
PE anti-CD105 (Endoglin) Antibody	CD105	PE	BioLegend	mouse IgG1,k	800503
PE anti-human CD369 (Dectin-1/CLEC7A) Antibody	CD369	PE	BioLegend	mouse IgG2a,k	355403
PE anti-human CD352 (NTB-A) Antibody	SLAMF6	PE	BioLegend	mouse IgG1,k	317207
Anti-SLAMF6 antibody [EPR22170]	SLAMF6	-	Abcam	mono IgG rabbit	ab238421
PE Mouse IgG1, κ Isotype Ctrl Antibody	ISO	PE	BioLegend	mouse IgG1,k	400112
PE Mouse IgG2a, κ Isotype Ctrl (FC) Antibody	ISO	PE	BioLegend	mouse IgG2a	400214
Rabbit IgG, monoclonal [EPR25A]	ISO	-	Abcam	mono IgG rabbit	ab199376
7-AAD Viability Staining Solution	7AAD	-	BioLegend	-	420404
4′,6-Diamidine-2′-phenylindole dihydrochloride	DAPI	-	Sigma-Aldrich	-	D9542

## Sheet: Supplementary Table S4
Supplementary Table S4. HDX Data
Protein State	Protein	Start	End	Sequence	Peptide Mass	RT (min)	Deut Time (sec)	maxD	Theor Uptake #D	#D	%D	Conf Interval (#D)	#Rep	Confidence	Stddev	p
TNC1		22	36	QSSLTPLMVNGILGE	1557.81	6.4029	0	12	0	0	0	n/a	4	Medium	0
TNC1		22	36	QSSLTPLMVNGILGE	1557.81	6.3873	30	12	0.092	4.242	47.135	0.107	3	High	0.043	0.522676
TNC1		22	36	QSSLTPLMVNGILGE	1557.81	6.3812	600	12	1.662	4.528	50.31	0.131	3	Medium	0.053	0.0111146
TNC1		24	29	SLTPLM	660.352	4.7505	0	3	0	0	0	n/a	4	Medium	0
TNC1		24	29	SLTPLM	660.352	4.7322	30	3	0.013	1.777	78.973	0.091	3	Medium	0.037	0.0243973
TNC1		24	29	SLTPLM	660.352	4.7307	600	3	0.241	1.953	86.818	0.047	3	Medium	0.019	0.207805
TNC1		24	30	SLTPLMV	759.42	5.2299	0	4	0	0	0	n/a	4	Medium	0
TNC1		24	30	SLTPLMV	759.42	5.2101	30	4	0.015	1.835	61.173	0.081	3	Medium	0.033	0.229676
TNC1		24	30	SLTPLMV	759.42	5.2262	600	4	0.291	2.039	67.962	0.286	2	Medium	0.032	0.126549
TNC1		24	34	SLTPLMVNGIL	1156.65	6.1216	0	8	0	0	0	n/a	4	Medium	0
TNC1		24	34	SLTPLMVNGIL	1156.65	6.1386	30	8	0.045	2.959	49.32	0.64	3	Medium	0.258	0.666809
TNC1		24	34	SLTPLMVNGIL	1156.65	6.1456	600	8	0.839	3.247	54.116	0.162	3	Medium	0.065	0.00141394
TNC1		24	36	SLTPLMVNGILGE	1342.72	5.8583	0	10	0	0	0	n/a	4	Medium	0
TNC1		24	36	SLTPLMVNGILGE	1342.72	5.8576	30	10	0.071	3.098	41.307	0.2	3	Medium	0.08	0.069302
TNC1		24	36	SLTPLMVNGILGE	1342.72	5.8575	600	10	1.292	3.592	47.897	0.063	3	Medium	0.025	0.0414967
TNC1		24	37	SLTPLMVNGILGES	1429.75	5.7096	0	11	0	0	0	n/a	4	Medium	0
TNC1		24	37	SLTPLMVNGILGES	1429.75	5.6958	30	11	0.093	3.542	42.939	0.185	3	Medium	0.074	0.0704859
TNC1		24	37	SLTPLMVNGILGES	1429.75	5.6998	600	11	1.649	4.173	50.58	0.076	3	Medium	0.031	0.130175
TNC1		27	37	PLMVNGILGES	1128.58	5.1554	0	9	0	0	0	n/a	4	Medium	0
TNC1		27	37	PLMVNGILGES	1128.58	5.1206	30	9	0.085	3.547	52.552	0.183	3	Medium	0.074	0.0952279
TNC1		27	37	PLMVNGILGES	1128.58	5.1248	600	9	1.504	3.612	53.515	0.238	3	Medium	0.096	0.362451
TNC1		29	36	MVNGILGE	831.416	4.4837	0	6	0	0	0	n/a	4	Medium	0
TNC1		29	36	MVNGILGE	831.416	4.4795	30	6	0.056	1.153	25.621	0.23	3	Medium	0.093	0.687352
TNC1		29	36	MVNGILGE	831.416	4.4766	600	6	1.001	1.239	27.541	0.446	3	Medium	0.18	0.83589
TNC1		30	36	VNGILGE	700.376	4.0113	0	5	0	0	0	n/a	4	High	0
TNC1		30	36	VNGILGE	700.376	4.0061	30	5	0.046	0.615	16.395	0.014	3	High	0.005	0.0933736
TNC1		30	36	VNGILGE	700.376	4.0048	600	5	0.826	0.852	22.708	0.038	3	Medium	0.015	0.00281021
TNC1		30	37	VNGILGES	787.408	3.8918	0	6	0	0	0	n/a	4	Medium	0
TNC1		30	37	VNGILGES	787.408	3.8754	30	6	0.068	0.925	20.561	0.051	3	High	0.02	0.150727
TNC1		30	37	VNGILGES	787.408	3.8777	600	6	1.183	1.432	31.831	0.056	3	Medium	0.023	0.00711566
TNC1		31	37	NGILGES	688.339	3.7467	0	5	0	0	0	n/a	4	High	0
TNC1		31	37	NGILGES	688.339	3.7408	30	5	0.054	0.788	21.005	0.058	3	High	0.024	0.178998
TNC1		31	37	NGILGES	688.339	3.728	600	5	0.932	1.302	34.711	0.019	3	High	0.008	0.0236392
TNC1		32	37	GILGES	574.296	3.6526	0	4	0	0	0	n/a	4	Medium	0
TNC1		32	37	GILGES	574.296	3.6677	30	4	0.049	0.625	20.831	0.079	3	Medium	0.032	0.00985006
TNC1		32	37	GILGES	574.296	3.6508	600	4	0.844	1.074	35.793	0.017	3	Medium	0.007	0.0905464
TNC1		33	37	ILGES	517.275	2.9024	0	3	0	0	0	n/a	4	Medium	0
TNC1		33	37	ILGES	517.275	2.8992	30	3	0.047	0.656	29.173	0.048	3	Medium	0.02	0.821915
TNC1		33	37	ILGES	517.275	2.9038	600	3	0.81	1.144	50.85	0.023	3	Medium	0.009	0.0274741
TNC1		37	44	SVTLPLEF	904.491	6.0426	0	5	0	0	0	n/a	4	Medium	0
TNC1		37	44	SVTLPLEF	904.491	6.0239	30	5	0.024	2.452	65.377	0.197	3	Medium	0.079	0.541319
TNC1		37	44	SVTLPLEF	904.491	6.0345	600	5	0.464	2.404	64.109	0.289	3	Medium	0.116	0.874999
TNC1		37	48	SVTLPLEFPAGE	1258.64	5.4498	0	8	0	0	0	n/a	4	Medium	0
TNC1		37	48	SVTLPLEFPAGE	1258.64	5.4524	30	8	0.067	3.893	64.876	0.197	3	Medium	0.079	0.917194
TNC1		37	48	SVTLPLEFPAGE	1258.64	5.4406	600	8	1.216	3.818	63.632	0.284	3	Medium	0.114	0.134366
TNC1		37	52	SVTLPLEFPAGEKVNF	1746.92	5.5856	0	12	0	0	0	n/a	4	Medium	0
TNC1		37	52	SVTLPLEFPAGEKVNF	1746.92	5.5809	30	12	0.097	6.618	73.531	0.6	3	Medium	0.241	0.224558
TNC1		37	52	SVTLPLEFPAGEKVNF	1746.92	5.5868	600	12	1.769	5.896	65.515	0.829	3	Medium	0.334	0.94804
TNC1		38	44	VTLPLEF	817.459	6.0208	0	4	0	0	0	n/a	4	High	0
TNC1		38	44	VTLPLEF	817.459	5.997	30	4	0.021	2.004	66.798	0.112	3	High	0.045	0.410916
TNC1		38	44	VTLPLEF	817.459	6.0027	600	4	0.397	1.872	62.41	0.032	3	High	0.013	0.655453
TNC1		38	47	VTLPLEFPAG	1042.57	5.5035	0	6	0	0	0	n/a	4	High	0
TNC1		38	47	VTLPLEFPAG	1042.57	5.5061	30	6	0.048	2.931	65.125	0.006	3	High	0.003	0.0640234
TNC1		38	47	VTLPLEFPAG	1042.57	5.5069	600	6	0.878	2.705	60.113	0.063	3	High	0.025	0.625214
TNC1		38	48	VTLPLEFPAGE	1171.61	5.4446	0	7	0	0	0	n/a	4	High	0
TNC1		38	48	VTLPLEFPAGE	1171.61	5.4046	30	7	0.064	3.402	64.8	0.113	3	High	0.045	0.188543
TNC1		38	48	VTLPLEFPAGE	1171.61	5.4071	600	7	1.149	3.16	60.195	0.051	3	High	0.02	0.260106
TNC1		38	52	VTLPLEFPAGEKVNF	1659.89	5.6196	0	11	0	0	0	n/a	4	High	0
TNC1		38	52	VTLPLEFPAGEKVNF	1659.89	5.633	30	11	0.094	5.458	66.156	0.17	3	High	0.068	0.62357
TNC1		38	52	VTLPLEFPAGEKVNF	1659.89	5.6245	600	11	1.701	5.181	62.802	0.083	3	High	0.034	0.435444
TNC1		40	52	LPLEFPAGEKVNF	1459.77	5.3084	0	10	0	0	0	n/a	4	Medium	0
TNC1		40	52	LPLEFPAGEKVNF	1459.77	5.3976	30	10	0.091	5.943	79.235	1.99	3	Medium	0.801	0.575342
TNC1		40	52	LPLEFPAGEKVNF	1459.77	5.3048	600	10	1.643	5.362	71.494	0.237	3	Medium	0.095	0.425455
TNC1		41	48	PLEFPAGE	858.412	5.3845	0	5	0	0	0	n/a	4	High	0
TNC1		41	48	PLEFPAGE	858.412	5.4046	30	5	0.057	2.613	69.675	0.077	3	High	0.031	0.144573
TNC1		41	48	PLEFPAGE	858.412	5.4121	600	5	1.02	2.688	71.682	0.064	3	High	0.026	0.170356
TNC1		41	52	PLEFPAGEKVNF	1346.69	5.075	0	9	0	0	0	n/a	4	High	0
TNC1		41	52	PLEFPAGEKVNF	1346.69	5.1637	30	9	0.087	4.599	68.136	1.159	3	High	0.467	0.448934
TNC1		41	52	PLEFPAGEKVNF	1346.69	5.0579	600	9	1.573	4.548	67.373	0.096	3	High	0.039	0.241954
TNC1		44	48	FPAGE	519.233	5.4219	0	3	0	0	0	n/a	4	Medium	0
TNC1		44	48	FPAGE	519.233	5.4272	30	3	0.043	1.82	80.9	0.351	3	Medium	0.141	0.403509
TNC1		44	48	FPAGE	519.233	5.4121	600	3	0.752	1.822	80.994	0.267	3	Medium	0.107	0.349326
TNC1		44	52	FPAGEKVNF	1007.51	4.127	0	7	0	0	0	n/a	4	Medium	0
TNC1		44	52	FPAGEKVNF	1007.51	4.1409	30	7	0.073	3.466	66.024	0.439	3	Medium	0.177	0.310554
TNC1		44	52	FPAGEKVNF	1007.51	4.1276	600	7	1.304	3.369	64.168	0.124	3	Medium	0.05	0.0301347
TNC1		57	62	FNETSL	709.328	4.0723	0	4	0	0	0	n/a	4	Medium	0
TNC1		57	62	FNETSL	709.328	4.0616	30	4	0.041	0.991	33.048	1.138	2	Medium	0.127	0.649935
TNC1		57	62	FNETSL	709.328	4.0756	600	4	0.733	1.068	35.604	0.674	2	Medium	0.075	0.096137
TNC1		63	75	AFIVPHETKSPEI	1466.78	3.912	0	9	0	0	0	n/a	4	Medium	0
TNC1		63	75	AFIVPHETKSPEI	1466.78	3.9134	30	9	0.091	3.074	45.543	0.086	3	Medium	0.035	0.032832
TNC1		63	75	AFIVPHETKSPEI	1466.78	3.9425	600	9	1.51	3.264	48.353	0.093	3	Medium	0.037	0.017609
TNC1		63	88	AFIVPHETKSPEIHVTNPKQGKRLNF	2986.61	3.5147	0	21	0	0	0	n/a	4	Medium	0
TNC1		63	88	AFIVPHETKSPEIHVTNPKQGKRLNF	2986.61	3.5211	30	21	0.195	7.43	47.177	0.337	3	Medium	0.136	0.000528337
TNC1		63	88	AFIVPHETKSPEIHVTNPKQGKRLNF	2986.61	3.5624	600	21	3.39	8.433	53.541		1	Medium	0
TNC1		63	91	AFIVPHETKSPEIHVTNPKQGKRLNFTQS	3302.75	3.4351	0	24	0	0	0	n/a	4	Medium	0
TNC1		63	91	AFIVPHETKSPEIHVTNPKQGKRLNFTQS	3302.75	4.1704	30	24	0.222	8.407	46.708	0.274	3	Medium	0.11	0.000386362
TNC1		63	91	AFIVPHETKSPEIHVTNPKQGKRLNFTQS	3302.75	4.0721	600	24	3.886	9.431	52.397	0.421	3	Medium	0.17	0.000116006
TNC1		64	75	FIVPHETKSPEI	1395.74	3.7976	0	8	0	0	0	n/a	4	High	0
TNC1		64	75	FIVPHETKSPEI	1395.74	3.7938	30	8	0.09	2.958	49.304	0.091	3	High	0.037	0.00355143
TNC1		64	75	FIVPHETKSPEI	1395.74	3.8003	600	8	1.48	3.144	52.4	0.099	3	Medium	0.04	0.0551166
TNC1		64	88	FIVPHETKSPEIHVTNPKQGKRLNF	2915.58	3.4674	0	20	0	0	0	n/a	4	Medium	0
TNC1		64	88	FIVPHETKSPEIHVTNPKQGKRLNF	2915.58	3.452	30	20	0.193	7.077	47.183	0.291	3	Medium	0.117	8.63598e-05
TNC1		64	88	FIVPHETKSPEIHVTNPKQGKRLNF	2915.58	3.4603	600	20	3.36	7.624	50.829	0.574	3	Medium	0.231	0.0041268
TNC1		64	91	FIVPHETKSPEIHVTNPKQGKRLNFTQS	3231.72	3.3107	0	23	0	0	0	n/a	4	Medium	0
TNC1		64	91	FIVPHETKSPEIHVTNPKQGKRLNFTQS	3231.72	3.2914	30	23	0.221	8.439	48.922	0.191	3	Medium	0.077	0.00620261
TNC1		64	91	FIVPHETKSPEIHVTNPKQGKRLNFTQS	3231.72	3.2873	600	23	3.856	9.822	56.938	0.979	3	Medium	0.394	0.114914
TNC1		92	99	YSLQLSNL	936.492	5.3458	0	6	0	0	0	n/a	4	High	0
TNC1		92	99	YSLQLSNL	936.492	5.3812	30	6	0.051	0.953	21.179	0.061	3	High	0.025	0.0238673
TNC1		92	99	YSLQLSNL	936.492	5.3996	600	6	0.907	1.359	30.194	0.01	3	High	0.004	0.925832
TNC1		92	101	YSLQLSNLKM	1195.63	5.1096	0	8	0	0	0	n/a	4	Medium	0
TNC1		92	101	YSLQLSNLKM	1195.63	5.1033	30	8	0.063	1.762	29.365	0.086	3	Medium	0.035	0.0108675
TNC1		92	101	YSLQLSNLKM	1195.63	5.1044	600	8	1.13	2.095	34.916	0.079	3	Medium	0.032	0.302158
TNC1		93	99	SLQLSNL	773.428	4.8746	0	5	0	0	0	n/a	4	Medium	0
TNC1		93	99	SLQLSNL	773.428	4.8817	30	5	0.047	1.012	26.998	0.047	3	Medium	0.019	0.00759276
TNC1		93	99	SLQLSNL	773.428	4.8706	600	5	0.835	1.359	36.227	0.025	3	Medium	0.01	0.522805
TNC1		94	99	LQLSNL	686.396	4.7647	0	4	0	0	0	n/a	4	Medium	0
TNC1		94	99	LQLSNL	686.396	4.7609	30	4	0.04	0.925	30.845	0.167	3	Medium	0.067	0.0737299
TNC1		94	99	LQLSNL	686.396	4.766	600	4	0.707	1.355	45.175	0.17	3	Medium	0.068	0.175088
TNC1		95	99	QLSNL	573.312	3.5568	0	3	0	0	0	n/a	4	High	0
TNC1		95	99	QLSNL	573.312	3.5456	30	3	0.036	0.766	34.065	0.058	3	High	0.023	0.010982
TNC1		95	99	QLSNL	573.312	3.5438	600	3	0.63	1.164	51.75	0.036	3	High	0.014	0.673062
TNC1		97	107	SNLKMEDTGSY	1243.54	3.3807	0	9	0	0	0	n/a	4	Medium	0
TNC1		97	107	SNLKMEDTGSY	1243.54	3.3643	30	9	0.116	2.177	32.248	0.32	3	Medium	0.129	0.726689
TNC1		97	107	SNLKMEDTGSY	1243.54	3.3644	600	9	1.921	2.035	30.15	0.031	3	Medium	0.012	0.487123
TNC1		100	106	KMEDTGS	766.317	1.372	0	5	0	0	0	n/a	4	Medium	0
TNC1		100	106	KMEDTGS	766.317	1.3779	30	5	0.093	1.158	30.89	0.066	3	Medium	0.026	0.117341
TNC1		100	106	KMEDTGS	766.317	1.3449	600	5	1.475	1.201	32.016	0.037	3	Medium	0.015	0.248886
TNC1		100	107	KMEDTGSY	929.38	2.5803	0	6	0	0	0	n/a	4	High	0
TNC1		100	107	KMEDTGSY	929.38	2.5825	30	6	0.099	1.232	27.385	0.029	3	High	0.011	0.169661
TNC1		100	107	KMEDTGSY	929.38	2.5588	600	6	1.594	1.247	27.705	0.014	3	High	0.006	0.374926
TNC1		100	119	KMEDTGSYRAQISTKTSAKL	2214.13	3.0357	0	18	0	0	0	n/a	4	Medium	0
TNC1		100	119	KMEDTGSYRAQISTKTSAKL	2214.13	3.0069	30	18	0.195	6.132	45.422	0.729	3	Medium	0.294	0.101742
TNC1		100	119	KMEDTGSYRAQISTKTSAKL	2214.13	2.9867	600	18	3.346	6.467	47.903	0.088	3	Medium	0.035	0.0937368
TNC1		100	121	KMEDTGSYRAQISTKTSAKLSS	2388.2	2.9318	0	20	0	0	0	n/a	4	Medium	0
TNC1		100	121	KMEDTGSYRAQISTKTSAKLSS	2388.2	2.7912	30	20	0.222	6.491	43.276	0.301	3	Medium	0.121	0.0253417
TNC1		100	121	KMEDTGSYRAQISTKTSAKLSS	2388.2	2.7962	600	20	3.82	7.028	46.856	0.581	3	Medium	0.234	0.0249608
TNC1		100	123	KMEDTGSYRAQISTKTSAKLSSYT	2652.31	3.4756	0	22	0	0	0	n/a	4	High	0
TNC1		100	123	KMEDTGSYRAQISTKTSAKLSSYT	2652.31	3.4166	30	22	0.233	6.907	41.863	0.744	3	Medium	0.299	0.0232163
TNC1		100	123	KMEDTGSYRAQISTKTSAKLSSYT	2652.31	3.4343	600	22	4.022	7.8	47.27	0.127	3	Medium	0.051	0.147015
TNC1		100	124	KMEDTGSYRAQISTKTSAKLSSYTL	2765.39	3.8605	0	23	0	0	0	n/a	4	Medium	0
TNC1		100	124	KMEDTGSYRAQISTKTSAKLSSYTL	2765.39	3.8219	30	23	0.236	7.63	44.231		1	Medium	0
TNC1		100	124	KMEDTGSYRAQISTKTSAKLSSYTL	2765.39	3.8578	600	23	4.081	7.701	44.646		1	Medium	0
TNC1		102	107	EDTGSY	670.245	2.3716	0	4	0	0	0	n/a	4	High	0
TNC1		102	107	EDTGSY	670.245	2.3468	30	4	0.05	0.552	18.395	0.026	3	High	0.011	0.0162519
TNC1		102	107	EDTGSY	670.245	2.3434	600	4	0.866	0.594	19.792	0.021	3	High	0.009	0.221989
TNC1		102	119	EDTGSYRAQISTKTSAKL	1955	3.0586	0	16	0	0	0	n/a	4	Medium	0
TNC1		102	119	EDTGSYRAQISTKTSAKL	1955	3.2786	30	16	0.146	6.436	53.637	0.403	3	Medium	0.162	0.00723662
TNC1		102	119	EDTGSYRAQISTKTSAKL	1955	3.0599	600	16	2.618	6.638	55.32	0.339	3	Medium	0.136	0.0490527
TNC1		107	119	YRAQISTKTSAKL	1465.83	2.691	0	11	0	0	0	n/a	4	Medium	0
TNC1		107	119	YRAQISTKTSAKL	1465.83	2.6292	30	11	0.09	5.008	60.703	0.185	3	Medium	0.074	0.000632131
TNC1		107	119	YRAQISTKTSAKL	1465.83	2.6704	600	11	1.633	5.228	63.368	0.185	3	Medium	0.075	0.0322995
TNC1		107	121	YRAQISTKTSAKLSS	1639.89	2.6596	0	13	0	0	0	n/a	4	Medium	0
TNC1		107	121	YRAQISTKTSAKLSS	1639.89	2.6943	30	13	0.117	5.262	53.969	0.453	3	Medium	0.182	0.0210263
TNC1		107	121	YRAQISTKTSAKLSS	1639.89	2.6847	600	13	2.107	5.799	59.476	0.318	3	Medium	0.128	0.0158184
TNC1		107	123	YRAQISTKTSAKLSSYT	1904	3.1866	0	15	0	0	0	n/a	4	Medium	0
TNC1		107	123	YRAQISTKTSAKLSSYT	1904	3.205	30	15	0.128	4.683	41.624	0.202	3	Medium	0.081	0.0438452
TNC1		107	123	YRAQISTKTSAKLSSYT	1904	3.141	600	15	2.309	5.47	48.623	0.727	3	Medium	0.293	0.0302
TNC1		108	117	RAQISTKTSA	1061.58	1.5322	0	8	0	0	0	n/a	4	High	0
TNC1		108	117	RAQISTKTSA	1061.58	1.5293	30	8	0.064	4.039	67.309	0.196	3	Medium	0.079	0.0312857
TNC1		108	117	RAQISTKTSA	1061.58	1.5062	600	8	1.17	4.169	69.491	0.099	3	Medium	0.04	0.072205
TNC1		108	119	RAQISTKTSAKL	1302.76	2.2229	0	10	0	0	0	n/a	4	High	0
TNC1		108	119	RAQISTKTSAKL	1302.76	2.2027	30	10	0.076	5.019	66.915	0.244	3	High	0.098	0.00652746
TNC1		108	119	RAQISTKTSAKL	1302.76	2.2312	600	10	1.388	5.167	68.896	0.057	3	Medium	0.023	0.18026
TNC1		108	121	RAQISTKTSAKLSS	1476.83	2.019	0	12	0	0	0	n/a	4	High	0
TNC1		108	121	RAQISTKTSAKLSS	1476.83	2.151	30	12	0.103	5.587	62.081	0.505	3	High	0.203	0.0235954
TNC1		108	121	RAQISTKTSAKLSS	1476.83	2.1053	600	12	1.861	6.037	67.078	0.252	3	High	0.101	0.0509171
TNC1		108	123	RAQISTKTSAKLSSYT	1740.94	2.9534	0	14	0	0	0	n/a	4	High	0
TNC1		108	123	RAQISTKTSAKLSSYT	1740.94	2.9944	30	14	0.114	5.35	50.948	0.239	3	High	0.096	0.00518715
TNC1		108	123	RAQISTKTSAKLSSYT	1740.94	2.9999	600	14	2.064	6.012	57.261	0.091	3	High	0.037	0.0785084
TNC1		108	124	RAQISTKTSAKLSSYTL	1854.02	3.5841	0	15	0	0	0	n/a	4	Medium	0
TNC1		108	124	RAQISTKTSAKLSSYTL	1854.02	3.5936	30	15	0.117	5.428	48.25	0.566	3	Medium	0.228	0.0688674
TNC1		108	124	RAQISTKTSAKLSSYTL	1854.02	3.5859	600	15	2.123	6.17	54.842	0.23	3	Medium	0.092	0.0790446
TNC1		108	132	RAQISTKTSAKLSSYTLRILRQLRN	2903.68	4.5396	0	23	0	0	0	n/a	4	Medium	0
TNC1		108	132	RAQISTKTSAKLSSYTLRILRQLRN	2903.68	4.5547	30	23	0.17	7.443	43.147		1	Medium	0
TNC1		108	132	RAQISTKTSAKLSSYTLRILRQLRN	2903.68	4.5319	600	23	3.085	10.574	61.296		1	Medium	0
TNC1		111	121	ISTKTSAKLSS	1121.63	1.8923	0	9	0	0	0	n/a	4	Medium	0
TNC1		111	121	ISTKTSAKLSS	1121.63	1.8795	30	9	0.085	4.619	68.424	0.216	3	Medium	0.087	0.687124
TNC1		111	121	ISTKTSAKLSS	1121.63	1.8828	600	9	1.524	4.959	73.471	0.762	3	Medium	0.307	0.91542
TNC1		114	123	KTSAKLSSYT	1084.58	2.5722	0	8	0	0	0	n/a	4	Medium	0
TNC1		114	123	KTSAKLSSYT	1084.58	2.5608	30	8	0.077	3.043	50.724	0.452	3	Medium	0.182	0.161922
TNC1		114	123	KTSAKLSSYT	1084.58	2.5624	600	8	1.384	3.382	56.373	0.059	3	Medium	0.024	0.919147
TNC1		118	123	KLSSYT	697.365	2.5353	0	4	0	0	0	n/a	4	Medium	0
TNC1		118	123	KLSSYT	697.365	2.5214	30	4	0.038	0.709	23.619	0.097	3	Medium	0.039	0.0976016
TNC1		118	123	KLSSYT	697.365	2.5143	600	4	0.676	1.253	41.783	0.078	3	Medium	0.032	0.224969
TNC1		120	141	SSYTLRILRQLRNIQVTNHSQL	2639.46	4.9542	0	20	0	0	0	n/a	4	Medium	0
TNC1		120	141	SSYTLRILRQLRNIQVTNHSQL	2639.46	4.9273	30	20	0.206	6.06	40.4	0.272	3	Medium	0.11	0.0717558
TNC1		120	141	SSYTLRILRQLRNIQVTNHSQL	2639.46	4.9507	600	20	3.269	8.124	54.16	0.447	3	Medium	0.18	0.664695
TNC1		122	126	YTLRI	664.391	4.4467	0	3	0	0	0	n/a	4	Medium	0
TNC1		122	126	YTLRI	664.391	4.4659	30	3	0.011	0.195	8.646	0.069	3	Medium	0.028	0.0365445
TNC1		122	126	YTLRI	664.391	4.4564	600	3	0.21	0.659	29.274	0.045	3	Medium	0.018	0.00295353
TNC1		122	127	YTLRIL	777.475	4.9604	0	4	0	0	0	n/a	4	Medium	0
TNC1		122	127	YTLRIL	777.475	4.9392	30	4	0.013	0.117	3.909	0.128	3	Medium	0.052	0.0583505
TNC1		122	127	YTLRIL	777.475	4.9507	600	4	0.244	0.818	27.258	0.312	3	Medium	0.125	0.727039
TNC1		122	129	YTLRILRQ	1061.63	3.8956	0	6	0	0	0	n/a	4	High	0
TNC1		122	129	YTLRILRQ	1061.63	3.9067	30	6	0.028	1.303	28.962	0.122	3	High	0.049	0.259881
TNC1		122	129	YTLRILRQ	1061.63	3.8903	600	6	0.521	2.281	50.686	0.022	3	High	0.009	0.940009
TNC1		122	132	YTLRILRQLRN	1444.86	4.0475	0	9	0	0	0	n/a	4	High	0
TNC1		122	132	YTLRILRQLRN	1444.86	4.0466	30	9	0.056	2.99	44.289	0.221	3	Medium	0.089	0.275032
TNC1		122	132	YTLRILRQLRN	1444.86	4.0225	600	9	1.021	4.1	60.747	0.709	3	Medium	0.285	0.957473
TNC1		122	134	YTLRILRQLRNIQ	1686.01	4.5317	0	11	0	0	0	n/a	4	Medium	0
TNC1		122	134	YTLRILRQLRNIQ	1686.01	4.4956	30	11	0.063	3.426	41.529	1.242	3	Medium	0.5	0.964904
TNC1		122	134	YTLRILRQLRNIQ	1686.01	4.515	600	11	1.151	5.017	60.806	0.319	2	Medium	0.035	0.174262
TNC1		122	141	YTLRILRQLRNIQVTNHSQL	2465.4	4.6895	0	18	0	0	0	n/a	4	High	0
TNC1		122	141	YTLRILRQLRNIQVTNHSQL	2465.4	4.6598	30	18	0.195	5.942	44.016	0.315	3	High	0.127	0.442865
TNC1		122	141	YTLRILRQLRNIQVTNHSQL	2465.4	4.6448	600	18	3.066	7.841	58.08	0.121	3	High	0.049	0.325122
TNC1		123	132	TLRILRQLRN	1281.8	4.0576	0	8	0	0	0	n/a	4	Medium	0
TNC1		123	132	TLRILRQLRN	1281.8	4.039	30	8	0.053	2.947	49.12	0.126	3	Medium	0.051	0.0126039
TNC1		123	132	TLRILRQLRN	1281.8	4.0478	600	8	0.963	4.497	74.944	1.455	2	Medium	0.162	0.29748
TNC1		124	129	LRILRQ	797.524	2.7303	0	4	0	0	0	n/a	4	Medium	0
TNC1		124	129	LRILRQ	797.524	2.7344	30	4	0.019	1.181	39.355	0.14	3	Medium	0.056	0.0927298
TNC1		124	129	LRILRQ	797.524	2.742	600	4	0.352	2.125	70.828	0.083	3	Medium	0.034	0.642041
TNC1		124	141	LRILRQLRNIQVTNHSQL	2201.29	4.0016	0	16	0	0	0	n/a	4	High	0
TNC1		124	141	LRILRQLRNIQVTNHSQL	2201.29	4.0272	30	16	0.186	5.545	46.212	0.914	3	Medium	0.368	0.139576
TNC1		124	141	LRILRQLRNIQVTNHSQL	2201.29	4.0082	600	16	2.897	7.625	63.545	0.325	3	Medium	0.131	0.843489
TNC1		130	141	LRNIQVTNHSQL	1421.77	3.1624	0	10	0	0	0	n/a	4	Medium	0
TNC1		130	141	LRNIQVTNHSQL	1421.77	3.162	30	10	0.158	3.498	46.645	0.325	3	Medium	0.131	0.411561
TNC1		130	141	LRNIQVTNHSQL	1421.77	3.1648	600	10	2.358	4.129	55.047	0.093	3	Medium	0.037	0.422673
TNC1		133	141	IQVTNHSQL	1038.55	3.0366	0	7	0	0	0	n/a	4	Medium	0
TNC1		133	141	IQVTNHSQL	1038.55	3.0273	30	7	0.133	2.842	54.125	0.181	3	Medium	0.073	0.458831
TNC1		133	141	IQVTNHSQL	1038.55	3.0182	600	7	1.916	3.354	63.886	0.09	3	Medium	0.036	0.00275946
TNC1		154	160	SVEDADD	749.271	1.7809	0	5	0	0	0	n/a	4	High	0
TNC1		154	160	SVEDADD	749.271	1.7682	30	5	0.154	2.632	70.187	0.064	3	Medium	0.026	0.554162
TNC1		154	160	SVEDADD	749.271	1.7913	600	5	2.139	2.588	69.016	0.095	3	Medium	0.038	0.319175
TNC1		154	164	SVEDADDNVSF	1196.48	4.3778	0	9	0	0	0	n/a	4	Medium	0
TNC1		154	164	SVEDADDNVSF	1196.48	4.3666	30	9	0.215	4.257	63.067	0.268	3	Medium	0.108	0.765653
TNC1		154	164	SVEDADDNVSF	1196.48	4.3571	600	9	3.063	4.689	69.464	0.868	3	Medium	0.349	0.752137
TNC1		157	164	DADDNVSF	881.34	4.2335	0	6	0	0	0	n/a	4	Medium	0
TNC1		157	164	DADDNVSF	881.34	4.226	30	6	0.143	2.321	51.584	0.162	3	Medium	0.065	0.32805
TNC1		157	164	DADDNVSF	881.34	4.2168	600	6	1.972	2.864	63.635	0.352	3	Medium	0.142	0.467224
TNC1		159	164	DDNVSF	695.276	4.1088	0	4	0	0	0	n/a	4	Medium	0
TNC1		159	164	DDNVSF	695.276	4.1015	30	4	0.061	1.751	58.358	0.827	2	Medium	0.092	0.165653
TNC1		159	164	DDNVSF	695.276	4.2111	600	4	0.924	2.25	74.987		1	Medium	0
TNC1		165	172	RWEALGNT	945.467	3.8221	0	6	0	0	0	n/a	4	Medium	0
TNC1		165	172	RWEALGNT	945.467	3.8224	30	6	0.07	3.707	82.367		1	Medium	0
TNC1		165	172	RWEALGNT	945.467	0	600	6	1.214
TNC1		165	173	RWEALGNTL	1058.55	4.7466	0	7	0	0	0	n/a	4	High	0
TNC1		165	173	RWEALGNTL	1058.55	4.7389	30	7	0.073	2.858	54.443	0.095	3	High	0.038	0.355269
TNC1		165	173	RWEALGNTL	1058.55	4.739	600	7	1.273	3.759	71.605	0.047	3	High	0.019	0.17156
TNC1		165	179	RWEALGNTLSSQPNL	1684.85	4.7666	0	12	0	0	0	n/a	4	High	0
TNC1		165	179	RWEALGNTLSSQPNL	1684.85	4.7449	30	12	0.124	3.924	43.595	0.115	3	Medium	0.046	0.0348765
TNC1		165	179	RWEALGNTLSSQPNL	1684.85	4.734	600	12	2.19	5.982	66.465	0.146	3	Medium	0.059	0.463646
TNC1		174	179	SSQPNL	644.313	2.8103	0	3	0	0	0	n/a	4	Medium	0
TNC1		174	179	SSQPNL	644.313	2.7989	30	3	0.024	0.153	6.786	0.041	3	Medium	0.017	0.00868587
TNC1		174	179	SSQPNL	644.313	2.7995	600	3	0.444	0.826	36.715	0.153	3	Medium	0.062	0.240418
TNC1		180	192	TVSWDPRISSEQD	1518.7	4.1279	0	10	0	0	0	n/a	4	Medium	0
TNC1		180	192	TVSWDPRISSEQD	1518.7	4.1135	30	10	0.11	5.578	74.373		1	Medium	0
TNC1		180	192	TVSWDPRISSEQD	1518.7	4.106	600	10	1.919	6.144	81.918	1.924	2	Medium	0.214	0.259881
TNC1		193	204	YTCIAENAVSNL	1296.6	5.1474	0	10	0	0	0	n/a	4	Medium	0
TNC1		193	204	YTCIAENAVSNL	1296.6	5.1334	30	10	0.129	0.51	6.8	0.009	3	Medium	0.004	0.679112
TNC1		193	204	YTCIAENAVSNL	1296.6	5.141	600	10	2.176	0.56	7.461	0.17	3	Medium	0.068	0.177611
TNC1		199	204	NAVSNL	616.318	3.4622	0	4	0	0	0	n/a	4	High	0
TNC1		199	204	NAVSNL	616.318	3.4596	30	4	0.04	0.816	27.208	0.023	3	High	0.009	0.0798334
TNC1		199	204	NAVSNL	616.318	3.4545	600	4	0.694	1.059	35.299	0.037	3	Medium	0.015	0.101648
TNC1		199	206	NAVSNLSF	850.418	4.8811	0	6	0	0	0	n/a	4	Medium	0
TNC1		199	206	NAVSNLSF	850.418	4.8724	30	6	0.055	1.221	27.131	0.066	3	Medium	0.026	0.130109
TNC1		199	206	NAVSNLSF	850.418	4.868	600	6	0.981	1.643	36.503	0.165	3	Medium	0.066	0.283887
TNC1		200	204	AVSNL	502.275	2.8855	0	3	0	0	0	n/a	4	High	0
TNC1		200	204	AVSNL	502.275	2.8709	30	3	0.036	0.73	32.445	0.02	3	High	0.008	0.0810379
TNC1		200	204	AVSNL	502.275	2.8731	600	3	0.617	0.75	33.325	0.008	3	Medium	0.003	0.597033
TNC1		200	206	AVSNLSF	736.376	4.6996	0	5	0	0	0	n/a	4	Medium	0
TNC1		200	206	AVSNLSF	736.376	4.6967	30	5	0.051	1.1	29.339	0.066	3	Medium	0.027	0.613879
TNC1		200	206	AVSNLSF	736.376	4.6902	600	5	0.905	1.298	34.606	0.111	3	Medium	0.045	0.682141
TNC1		201	206	VSNLSF	665.338	4.5741	0	4	0	0	0	n/a	4	Medium	0
TNC1		201	206	VSNLSF	665.338	4.5762	30	4	0.042	0.617	20.582	0.057	3	Medium	0.023	0.0147739
TNC1		201	206	VSNLSF	665.338	4.5955	600	4	0.743	0.926	30.867		1	Medium	0
TNC1		205	213	SFSVSAQKL	965.518	3.9012	0	7	0	0	0	n/a	4	Medium	0
TNC1		205	213	SFSVSAQKL	965.518	3.8986	30	7	0.057	2.62	49.911		1	Medium	0
TNC1		205	213	SFSVSAQKL	965.518	3.8996	600	7	1.042	3.714	70.74	0.847	3	Medium	0.341	0.984904
TNC1		205	215	SFSVSAQKLCE	1197.57	4.1679	0	9	0	0	0	n/a	4	Medium	0
TNC1		205	215	SFSVSAQKLCE	1197.57	4.1687	30	9	0.09	3.039	45.017	0.207	3	Medium	0.083	0.00905876
TNC1		205	215	SFSVSAQKLCE	1197.57	4.1688	600	9	1.606	4.41	65.327	0.701	3	Medium	0.282	0.9832
TNC1		207	215	SVSAQKLCE	963.47	2.9502	0	7	0	0	0	n/a	4	High	0
TNC1		207	215	SVSAQKLCE	963.47	2.9282	30	7	0.077	2.304	43.887	0.339	3	Medium	0.137	0.855286
TNC1		207	215	SVSAQKLCE	963.47	2.9345	600	7	1.354	4.274	81.41	0.344	3	Medium	0.138	0.655665
