# Supplementary material for: Aberrant expression of SLAMF6 constitutes a targetable immune escape mechanism in acute myeloid leukemia
Source: Nat Cancer. 2025 Oct 3;6(11):1821–38. doi: 10.1038/s43018-025-01054-6 (PMC12643940; doi:10.1038/s43018-025-01054-6)
Supplement: Supplementary file 4 — Statistical source data. [file 43018_2025_1054_MOESM4_ESM.xlsx]

## Sheet: Fig. 1b
CD54	3006
CD123	2806.3
CD105	1914
CD323	1908
CD93	1750
SLAMF6	1601
CD369	1544
CD261	1479
CD370	1372
CD49d	1279
CD11c	1279
IL1RAP	1254
TRA-2-54	1221
CD49c	1198
CD252	1039.85
CD11b	1026
TLT-2	975
CD56	863

## Sheet: Fig. 1d
AML	NBM
89.5	2.2
94.8	7.3
44	4.1

## Sheet: Fig. 1f
	SLAMF6	ident
CD4 Memory_NBM10-CD34	0.251448831025398	CD4 Memory
CD4 Memory_NBM10-MNC	0.155772591596961	CD4 Memory
CD4 Memory_NBM11-CD34	3.63128411337339e-06	CD4 Memory
CD4 Memory_NBM11-MNC	0.132075961989366	CD4 Memory
CD4 Memory_NBM4-MNC	0.131148097982861	CD4 Memory
CD4 Memory_NBM7-MNC	0.112973662816369	CD4 Memory
CD4 Memory_NBM8-CD34	0.212904612218891	CD4 Memory
CD4 Memory_NBM8-MNC	0.212607880343405	CD4 Memory
LMPP_NBM10-CD34	0.000655206819559919	LMPP
LMPP_NBM10-MNC	-6.2714099052421e-07	LMPP
LMPP_NBM11-CD34	0.00176910205364246	LMPP
LMPP_NBM11-MNC	2.28664539270111e-05	LMPP
LMPP_NBM4-MNC	-1.38886070111234e-05	LMPP
LMPP_NBM7-MNC	-2.78788766817371e-06	LMPP
LMPP_NBM8-CD34	0.00225100107168208	LMPP
LMPP_NBM8-MNC	0.010710166036715	LMPP
HSC_NBM10-CD34	0.00086258910233105	HSC
HSC_NBM10-MNC	-2.65645542090478e-05	HSC
HSC_NBM11-CD34	0.000662092501194893	HSC
HSC_NBM11-MNC	1.32011334573019e-05	HSC
HSC_NBM4-MNC	-3.06638594078475e-06	HSC
HSC_NBM7-MNC	-1.78130843398e-05	HSC
HSC_NBM8-CD34	0.000542763997695893	HSC
HSC_NBM8-MNC	0.0159390935979871	HSC
Progenitor B cells_NBM10-CD34	0.00190436183812279	Progenitor B cells
Progenitor B cells_NBM10-MNC	0.0345013292757341	Progenitor B cells
Progenitor B cells_NBM11-CD34	0.00679962628416584	Progenitor B cells
Progenitor B cells_NBM11-MNC	-1.76316308519478e-05	Progenitor B cells
Progenitor B cells_NBM4-MNC	4.60097354831271e-06	Progenitor B cells
Progenitor B cells_NBM7-MNC	0.00788674939999446	Progenitor B cells
Progenitor B cells_NBM8-CD34	0.00940115049653161	Progenitor B cells
Progenitor B cells_NBM8-MNC	7.04837337228819e-06	Progenitor B cells
NK cells_NBM10-CD34	0.322655059435279	NK cells
NK cells_NBM10-MNC	0.395764987590936	NK cells
NK cells_NBM11-CD34	0.12331376452828	NK cells
NK cells_NBM11-MNC	0.308090250559483	NK cells
NK cells_NBM4-MNC	0.328795552883121	NK cells
NK cells_NBM7-MNC	0.422584896800475	NK cells
NK cells_NBM8-CD34	0.298348062852434	NK cells
NK cells_NBM8-MNC	0.342420861257177	NK cells
Megakaryocytic cells_NBM10-CD34	0.00219274502153719	Megakaryocytic cells
Megakaryocytic cells_NBM10-MNC	-3.61057298548666e-06	Megakaryocytic cells
Megakaryocytic cells_NBM11-CD34	0.00207977722814069	Megakaryocytic cells
Megakaryocytic cells_NBM11-MNC	-7.26704827076575e-06	Megakaryocytic cells
Megakaryocytic cells_NBM4-MNC	-1.36828104441929e-05	Megakaryocytic cells
Megakaryocytic cells_NBM7-MNC	0.125939266092934	Megakaryocytic cells
Megakaryocytic cells_NBM8-CD34	-8.11393176186672e-06	Megakaryocytic cells
Megakaryocytic cells_NBM8-MNC	1.44410126172125e-05	Megakaryocytic cells
GMP_NBM10-CD34	0.00250676447635988	GMP
GMP_NBM10-MNC	0.011138047819684	GMP
GMP_NBM11-CD34	3.21925265203947e-06	GMP
GMP_NBM11-MNC	0.0070597683775514	GMP
GMP_NBM4-MNC	0.032421529846859	GMP
GMP_NBM7-MNC	0.00852371510689501	GMP
GMP_NBM8-CD34	8.97606465996056e-07	GMP
GMP_NBM8-MNC	0.00563047039621236	GMP
Erythroid_NBM10-CD34	0.00183689014518345	Erythroid
Erythroid_NBM10-MNC	8.98328865790817e-07	Erythroid
Erythroid_NBM11-CD34	0.00595553335570918	Erythroid
Erythroid_NBM11-MNC	0.00447474020606086	Erythroid
Erythroid_NBM4-MNC	-3.67234642740975e-06	Erythroid
Erythroid_NBM7-MNC	0.00428461681094521	Erythroid
Erythroid_NBM8-CD34	0.00811213258400714	Erythroid
Erythroid_NBM8-MNC	0.0118149321308448	Erythroid
Dendritic cells_NBM10-CD34	-7.27292059474465e-06	Dendritic cells
Dendritic cells_NBM10-MNC	0.00767512901833152	Dendritic cells
Dendritic cells_NBM11-CD34	3.35848119752074e-06	Dendritic cells
Dendritic cells_NBM11-MNC	0.00741614768397138	Dendritic cells
Dendritic cells_NBM4-MNC	0.00602474426130425	Dendritic cells
Dendritic cells_NBM7-MNC	0.0122516100225701	Dendritic cells
Dendritic cells_NBM8-CD34	0.00435546522560982	Dendritic cells
Dendritic cells_NBM8-MNC	0.00564232180685327	Dendritic cells
CD4 Naive_NBM10-CD34	6.23518161999544e-06	CD4 Naive
CD4 Naive_NBM10-MNC	0.0697375117100257	CD4 Naive
CD4 Naive_NBM11-CD34	-5.42828814573857e-06	CD4 Naive
CD4 Naive_NBM11-MNC	0.079535626593454	CD4 Naive
CD4 Naive_NBM4-MNC	0.11260235062254	CD4 Naive
CD4 Naive_NBM7-MNC	0.0867192636891415	CD4 Naive
CD4 Naive_NBM8-CD34	0.0904253316103358	CD4 Naive
CD4 Naive_NBM8-MNC	0.0833418481143634	CD4 Naive
CD8 Naive_NBM10-CD34	1.51270700980493e-05	CD8 Naive
CD8 Naive_NBM10-MNC	0.0978379251611905	CD8 Naive
CD8 Naive_NBM11-CD34	8.84402291595863e-07	CD8 Naive
CD8 Naive_NBM11-MNC	0.0978963026692142	CD8 Naive
CD8 Naive_NBM4-MNC	0.0953105108243582	CD8 Naive
CD8 Naive_NBM7-MNC	0.0750911590872055	CD8 Naive
CD8 Naive_NBM8-CD34	0.0845465132335344	CD8 Naive
CD8 Naive_NBM8-MNC	0.117053892798674	CD8 Naive
CD8 Effector_NBM10-CD34	9.3334632857116e-06	CD8 Effector
CD8 Effector_NBM10-MNC	0.36854225407175	CD8 Effector
CD8 Effector_NBM11-CD34	0.642940183320904	CD8 Effector
CD8 Effector_NBM11-MNC	0.318382457417035	CD8 Effector
CD8 Effector_NBM4-MNC	0.480131928498194	CD8 Effector
CD8 Effector_NBM7-MNC	0.565882733486598	CD8 Effector
CD8 Effector_NBM8-CD34	0.155440964515954	CD8 Effector
CD8 Effector_NBM8-MNC	0.412845657967912	CD8 Effector
Monocytes_NBM10-CD34	-1.13173868085377e-05	Monocytes
Monocytes_NBM10-MNC	0.00730539938631576	Monocytes
Monocytes_NBM11-CD34	7.99825532411612e-07	Monocytes
Monocytes_NBM11-MNC	0.0109863878450536	Monocytes
Monocytes_NBM4-MNC	1.20096537559849e-05	Monocytes
Monocytes_NBM7-MNC	0.00375680856075624	Monocytes
Monocytes_NBM8-CD34	0.00765237679992372	Monocytes
Monocytes_NBM8-MNC	0.0103752669599624	Monocytes
B cells_NBM10-CD34	0.334392823319799	B cells
B cells_NBM10-MNC	0.246346717027013	B cells
B cells_NBM11-CD34	0.202760906885938	B cells
B cells_NBM11-MNC	0.215731123077596	B cells
B cells_NBM4-MNC	0.230287878405207	B cells
B cells_NBM7-MNC	0.20141226452815	B cells
B cells_NBM8-CD34	0.185100286048735	B cells
B cells_NBM8-MNC	0.241613511712348	B cells
MAIT_NBM10-CD34	-4.85435235846668e-06	MAIT
MAIT_NBM10-MNC	0.250593978866769	MAIT
MAIT_NBM11-CD34	0.407694370851113	MAIT
MAIT_NBM11-MNC	0.214657535605897	MAIT
MAIT_NBM4-MNC	0.100884274343045	MAIT
MAIT_NBM7-MNC	0.100847193634845	MAIT
MAIT_NBM8-CD34	0.133062190588727	MAIT
MAIT_NBM8-MNC	0.25437264219952	MAIT
CD8 Memory_NBM10-CD34	0.326780807804325	CD8 Memory
CD8 Memory_NBM10-MNC	0.292880434173621	CD8 Memory
CD8 Memory_NBM11-CD34	0.293057553976326	CD8 Memory
CD8 Memory_NBM11-MNC	0.307700001564942	CD8 Memory
CD8 Memory_NBM4-MNC	0.284124136995263	CD8 Memory
CD8 Memory_NBM7-MNC	0.0997932788891687	CD8 Memory
CD8 Memory_NBM8-CD34	0.520722670706572	CD8 Memory
CD8 Memory_NBM8-MNC	0.361093549233681	CD8 Memory
gdT_NBM10-CD34	-1.22474795035999e-05	gdT
gdT_NBM10-MNC	0.673259889359287	gdT
gdT_NBM11-CD34	5.67620594423535e-06	gdT
gdT_NBM11-MNC	0.512759613935859	gdT
gdT_NBM4-MNC	0.200533416646354	gdT
gdT_NBM7-MNC	0.690791839254261	gdT
gdT_NBM8-CD34	1.43985574297619e-05	gdT
gdT_NBM8-MNC	0.243832002262881	gdT
Treg_NBM10-MNC	0.169653232622476	Treg
Treg_NBM11-MNC	0.0813166264241604	Treg
Treg_NBM4-MNC	0.196544626722217	Treg
Treg_NBM7-MNC	-5.24694849389963e-07	Treg
Treg_NBM8-MNC	0.324728586662584	Treg

## Sheet: Fig. 1g
	SLAMF6	ident
HSC_Control0004	1.37095844714667e-05	HSC
HSC_Control0005	-5.64698171396089e-06	HSC
HSC_Control0058	3.63128411337339e-06	HSC
HSC_Control0082	6.32862604961041e-06	HSC
HSC_Control1	4.04268323140999e-06	HSC
HSC_Control2	-1.06124516091484e-06	HSC
HSC_Control3	1.51152199743894e-05	HSC
HSC_Control4	-9.46590384130976e-07	HSC
HSC_Control4003	2.01842371387704e-05	HSC
HSC_Control5	-6.2714099052421e-07	HSC
LMPP_Control0004	1.30486965422349e-05	LMPP
LMPP_Control0005	0.00599535826896848	LMPP
LMPP_Control0058	-1.38886070111234e-05	LMPP
LMPP_Control0082	-2.78788766817371e-06	LMPP
LMPP_Control1	-1.33321336393658e-06	LMPP
LMPP_Control2	6.35950398070074e-06	LMPP
LMPP_Control3	-2.84252921416072e-06	LMPP
LMPP_Control4	0.018003994461062	LMPP
LMPP_Control4003	0.0671388063935989	LMPP
LMPP_Control5	1.32011334573019e-05	LMPP
GMP_Control0004	-3.06638594078475e-06	GMP
GMP_Control0005	-1.78130843398e-05	GMP
GMP_Control0058	-1.71917355759621e-06	GMP
GMP_Control0082	0.0513330349215606	GMP
GMP_Control1	0.00984315940161922	GMP
GMP_Control2	-4.304691316062e-06	GMP
GMP_Control3	-2.5726938276893e-06	GMP
GMP_Control4	-1.76316308519478e-05	GMP
GMP_Control4003	4.60097354831271e-06	GMP
GMP_Control5	0.0156696713035388	GMP
Monocytes_Control0004	0.00998017720177337	Monocytes
Monocytes_Control0005	0.00883492402562838	Monocytes
Monocytes_Control0058	0.00384251188379613	Monocytes
Monocytes_Control0082	0.00318938968356551	Monocytes
Monocytes_Control1	0.00126658599471098	Monocytes
Monocytes_Control2	0.00108407859811186	Monocytes
Monocytes_Control3	-7.84459008379496e-06	Monocytes
Monocytes_Control4	0.00222132324596825	Monocytes
Monocytes_Control4003	0.00379388273863039	Monocytes
Monocytes_Control5	0.0179063978469256	Monocytes
Megakaryocytic cells_Control0004	2.05998600200254e-06	Megakaryocytic cells
Megakaryocytic cells_Control0005	-3.61057298548666e-06	Megakaryocytic cells
Megakaryocytic cells_Control0058	7.58163235699517e-06	Megakaryocytic cells
Megakaryocytic cells_Control0082	-7.26704827076575e-06	Megakaryocytic cells
Megakaryocytic cells_Control1	-1.36828104441929e-05	Megakaryocytic cells
Megakaryocytic cells_Control2	4.32818025888717e-06	Megakaryocytic cells
Megakaryocytic cells_Control3	-8.11393176186672e-06	Megakaryocytic cells
Megakaryocytic cells_Control4	1.44410126172125e-05	Megakaryocytic cells
Megakaryocytic cells_Control4003	-4.31446202613345e-06	Megakaryocytic cells
Megakaryocytic cells_Control5	6.55647883402207e-06	Megakaryocytic cells
Erythroid_Control0004	3.21925265203947e-06	Erythroid
Erythroid_Control0005	0.0520696351250587	Erythroid
Erythroid_Control0058	1.57572751979198e-05	Erythroid
Erythroid_Control0082	6.42899305717316e-06	Erythroid
Erythroid_Control1	8.97606465996056e-07	Erythroid
Erythroid_Control2	2.76550747291463e-06	Erythroid
Erythroid_Control3	0.00814411694389014	Erythroid
Erythroid_Control4	0.00149477081756763	Erythroid
Erythroid_Control4003	0.0115218235049904	Erythroid
Erythroid_Control5	2.84882953530659e-06	Erythroid
Dendritic cells_Control0004	0.0113048532509755	Dendritic cells
Dendritic cells_Control0005	1.85230564865609e-06	Dendritic cells
Dendritic cells_Control0058	5.81823727365507e-06	Dendritic cells
Dendritic cells_Control0082	0.00700006627503622	Dendritic cells
Dendritic cells_Control1	-7.27292059474465e-06	Dendritic cells
Dendritic cells_Control2	0.00533901440072608	Dendritic cells
Dendritic cells_Control3	3.35848119752074e-06	Dendritic cells
Dendritic cells_Control4	0.011015876122499	Dendritic cells
Dendritic cells_Control4003	9.20728568290646e-06	Dendritic cells
Dendritic cells_Control5	7.20878162866863e-06	Dendritic cells
Progenitor B cells_Control0004	-1.04311893856786e-05	Progenitor B cells
Progenitor B cells_Control0005	0.0398001195591373	Progenitor B cells
Progenitor B cells_Control0058	6.23518161999544e-06	Progenitor B cells
Progenitor B cells_Control0082	-9.53523357772344e-06	Progenitor B cells
Progenitor B cells_Control1	-5.42828814573857e-06	Progenitor B cells
Progenitor B cells_Control2	5.80996497681682e-06	Progenitor B cells
Progenitor B cells_Control3	7.68178737834591e-06	Progenitor B cells
Progenitor B cells_Control4	0.0257221849591643	Progenitor B cells
Progenitor B cells_Control4003	-8.85776297409679e-06	Progenitor B cells
Progenitor B cells_Control5	0.0610821073073814	Progenitor B cells
B cells_Control0004	0.0715941733906633	B cells
B cells_Control0005	0.474087140540621	B cells
B cells_Control0058	0.0400719352701879	B cells
B cells_Control0082	0.170004047617496	B cells
B cells_Control1	-1.19432889516053e-05	B cells
B cells_Control2	6.11996898040387e-06	B cells
B cells_Control3	0.179349248854121	B cells
B cells_Control4	0.224803089260839	B cells
B cells_Control4003	0.212074930698064	B cells
B cells_Control5	0.3112019354666	B cells
NK cells_Control0004	0.265963794730337	NK cells
NK cells_Control0005	0.7725774615322	NK cells
NK cells_Control0058	0.104863279765178	NK cells
NK cells_Control0082	0.350611708829495	NK cells
NK cells_Control1	-1.1107888794479e-05	NK cells
NK cells_Control2	-8.60792586877842e-06	NK cells
NK cells_Control3	0.314282129640138	NK cells
NK cells_Control4	0.278501950075797	NK cells
NK cells_Control4003	0.397678128530476	NK cells
NK cells_Control5	0.413573431653017	NK cells
CD4 Naive_Control0004	0.30641210830828	CD4 Naive
CD4 Naive_Control0005	0.259801553227958	CD4 Naive
CD4 Naive_Control0058	0.0117435258173609	CD4 Naive
CD4 Naive_Control0082	1.84848190167275e-05	CD4 Naive
CD4 Naive_Control1	-6.66773408757817e-06	CD4 Naive
CD4 Naive_Control2	0.152848581717138	CD4 Naive
CD4 Naive_Control3	-4.22255881868856e-06	CD4 Naive
CD4 Naive_Control4	0.0720420472887598	CD4 Naive
CD4 Naive_Control4003	0.248924596428814	CD4 Naive
CD4 Naive_Control5	1.19160957997006e-06	CD4 Naive
CD4 Memory_Control0004	0.0190225787394872	CD4 Memory
CD4 Memory_Control0005	0.382652510773968	CD4 Memory
CD4 Memory_Control0058	0.028546802283098	CD4 Memory
CD4 Memory_Control0082	0.124034488390933	CD4 Memory
CD4 Memory_Control1	-1.66109907991481e-05	CD4 Memory
CD4 Memory_Control2	0.056953178747254	CD4 Memory
CD4 Memory_Control3	0.159563639663691	CD4 Memory
CD4 Memory_Control4	0.122358536548776	CD4 Memory
CD4 Memory_Control4003	0.170304401500054	CD4 Memory
CD4 Memory_Control5	0.371710072527259	CD4 Memory
Treg_Control0004	-1.49362506731629e-05	Treg
Treg_Control0005	1.20342170059468	Treg
Treg_Control0058	1.24702386197007e-06	Treg
Treg_Control0082	-9.96639134884037e-06	Treg
Treg_Control1	-1.82261430470819e-08	Treg
Treg_Control2	-4.28258881425815e-06	Treg
Treg_Control3	-6.13671606449495e-06	Treg
Treg_Control4	-2.02467784541911e-05	Treg
Treg_Control4003	0.439707804319152	Treg
Treg_Control5	1.79516441117938e-06	Treg
CD8 Naive_Control0004	5.67620594423535e-06	CD8 Naive
CD8 Naive_Control0005	0.24090239869191	CD8 Naive
CD8 Naive_Control0058	0.0356955987244016	CD8 Naive
CD8 Naive_Control0082	1.12288964337997e-05	CD8 Naive
CD8 Naive_Control1	1.43985574297619e-05	CD8 Naive
CD8 Naive_Control2	0.0842472413318598	CD8 Naive
CD8 Naive_Control3	0.0521425738704675	CD8 Naive
CD8 Naive_Control4	0.090203751128774	CD8 Naive
CD8 Naive_Control4003	-4.69729580566301e-06	CD8 Naive
CD8 Naive_Control5	0.393515696350862	CD8 Naive
CD8 Effector_Control0004	0.341607417675935	CD8 Effector
CD8 Effector_Control0005	0.702066261498395	CD8 Effector
CD8 Effector_Control0058	0.0176070060638433	CD8 Effector
CD8 Effector_Control0082	0.275673462209455	CD8 Effector
CD8 Effector_Control1	0.111405702231622	CD8 Effector
CD8 Effector_Control2	1.1133860233682e-05	CD8 Effector
CD8 Effector_Control3	0.288313137860003	CD8 Effector
CD8 Effector_Control4	0.477926773728347	CD8 Effector
CD8 Effector_Control4003	0.595312996016833	CD8 Effector
CD8 Effector_Control5	0.353489622729028	CD8 Effector
CD8 Memory_Control0004	0.576316188505749	CD8 Memory
CD8 Memory_Control0005	0.683479449502034	CD8 Memory
CD8 Memory_Control0058	0.0954812086080506	CD8 Memory
CD8 Memory_Control0082	0.505037267965194	CD8 Memory
CD8 Memory_Control1	0.0741902087498707	CD8 Memory
CD8 Memory_Control2	-1.23825232798621e-05	CD8 Memory
CD8 Memory_Control3	0.3423979951816	CD8 Memory
CD8 Memory_Control4	0.537869399703478	CD8 Memory
CD8 Memory_Control4003	0.4695487326375	CD8 Memory
CD8 Memory_Control5	0.301548799954977	CD8 Memory
MAIT_Control0004	-1.75525870242127e-06	MAIT
MAIT_Control0005	0.407394309248649	MAIT
MAIT_Control0058	1.63206882467382e-06	MAIT
MAIT_Control0082	0.263807463570963	MAIT
MAIT_Control1	5.90013547987339e-06	MAIT
MAIT_Control2	1.43242192773099e-05	MAIT
MAIT_Control3	0.0731388343906443	MAIT
MAIT_Control4	0.151369302202984	MAIT
MAIT_Control4003	0.284770064633756	MAIT
MAIT_Control5	0.429709639451477	MAIT
gdT_Control0004	-2.29778138946267e-06	gdT
gdT_Control0005	0.201731030637564	gdT
gdT_Control0058	-1.74505586133669e-05	gdT
gdT_Control0082	0.29980132227336	gdT
gdT_Control1	8.64777978518578e-06	gdT
gdT_Control3	0.230922794560732	gdT
gdT_Control4	0.272921814865403	gdT
gdT_Control4003	0.288473989455688	gdT
gdT_Control5	0.376798189155815	gdT

## Sheet: Fig. 2a
High	12
Intermediate	17
Negative	21

## Sheet: Fig. 2a disaggregated for sex
Males
High	5
Intermediate	8
Negative	16
Females
High	7
Intermediate	9
Negative	5

## Sheet: Fig. 2b
High	13
Intermediate	9
Negative	13

## Sheet: Fig. 2b disaggregated for sex
Males
High	7
Intermediate	3
Negative	9
Females
High	6
Intermediate	6
Negative	4

## Sheet: Fig. 2c
	High	Intermediate	Negative
CEBPA	1	0	0
MLLT3-KMT2A	1	0	0
NOS	0	1	0
MECOM	0	2	0
CBFB-MYH11	2	1	0
RUNX1-RUNX1T1	2	1	0
TP53	1	4	2
NPM1	3	4	7
AML-MR	2	4	12

## Sheet: Fig. 2d
	SLAMF6High AMLs	SLAMF6Int AMLs	SLAMF6Neg AMLs
NPM1	3	4	9
RUNX1	1	6	8
DNMT3A	3	5	6
FLT3-ITD	2	5	6
TET2	0	3	8
ASXL1	2	4	4
IDH2	1	2	7
TP53	2	4	2
BCOR	1	3	4
SRSF2	1	2	5
IDH1	2	1	4
NRAS	2	3	0
FLT3	1	3	1
STAG2	0	1	4
CEBPA	2	0	2
EZH2	1	1	2
KIT	2	1	0
FHOD3	1	2	0
APOB	1	1	1
SPTBN2	1	1	1
PTPN11	1	1	1
KRAS	0	2	1
NF1	0	2	1
WT1	0	2	1
BCORL1	0	1	2
PHF6	0	1	2
ASXL2	1	1	0
TTN	1	1	0
NCOR1	0	1	1
RAD21	0	1	1
JAK2	0	0	2
PDS5B	0	0	2
SMC1A	0	0	2

[truncated: 138 more sheets: Fig. 2e, Fig. 2f, Fig. 2g, Fig. 2i, Fig. 2j, Fig. 2k, Fig. 2l, Fig. 2m, Fig. 3c, Fig. 3d, Fig. 3e, Fig. 3f, Fig. 3g, Fig. 3h, Fig. 3j, Fig. 3k, Fig. 4a-I, Fig. 4a-II, Fig. 4a-III, Fig. 4a-IV …]
